# Supplementary material for: The impact of preservation solutions for static cold storage on kidney transplantation outcomes: Results of a Brazilian nationwide multicenter study
Source: PLoS One. 2024 Jul 5;19(7):e0306056. doi: 10.1371/journal.pone.0306056 (PMC11226083; doi:10.1371/journal.pone.0306056)
Supplement: S1 File — (XLSX) [file pone.0306056.s002.xlsx]

## Sheet: DGF multi_analise Contatti_semO
n	centroCOD	REgiaocentro	sexo	idade	raca	imc	CausaDRC	DRCporDM	TempoDial	Retx	DSA	DCE	kdpi	SolucaoPerf	TIF	Timo	CNItardioouSEM	mTORi	DGF	DGFsemHDpoi	TempoDGF1	NumSessoesHDDGF1	TempoDGF2	NumsessõesHDDGF2	TempoDGF2incluindo0	TempoInternacao	eGFR_12m	Perda	Obito	PerdaSeg	Temposeg
1158	1	1	1	55.1753	branco	29.3113	outras	0	2	0	0	0	70	custodiol	#NULL!	1	0	0	1	1	2	1	2	1	2	8	38.78	0	0	0	365
726	1	1	1	22.0575	negro	18.7309	gnc	0	47	0	0	0	44	eurocollins	#NULL!	1	0	0	0	0	#NULL!	#NULL!	#NULL!	#NULL!	0	5	82.04	0	0	0	365
2420	12	2	1	46.6932	branco	31.1791	urol	0	36	0	0	0	39	eurocollins	#NULL!	0	0	0	0	0	#NULL!	#NULL!	#NULL!	#NULL!	0	14	54.77	0	0	0	365
1140	1	1	0	20.2712	branco	15.625	indet	0	24	0	0	0	23	eurocollins	#NULL!	1	0	0	0	0	#NULL!	#NULL!	#NULL!	#NULL!	0	10	77.14	0	0	0	365
2457	12	2	0	57.0192	branco	24.8358	drpa	0	27	0	0	0	60	eurocollins	#NULL!	0	0	0	0	0	#NULL!	#NULL!	#NULL!	#NULL!	0	8	100.08	0	0	0	365
2231	4	1	1	50.9534	pardo	27.5873	has	0	58	0	0	0	77	eurocollins	#NULL!	1	0	0	0	0	#NULL!	#NULL!	#NULL!	#NULL!	0	11	53.16	0	0	0	365
2164	4	1	1	64.4685	#NULL!	#NULL!	outras	0	68	0	0	1	99	eurocollins	#NULL!	0	0	1	0	0	#NULL!	#NULL!	#NULL!	#NULL!	0	73	20.91	0	0	0	365
3502	14	2	0	42.9315	branco	22.7694	dm	1	12	0	0	0	61	eurocollins	#NULL!	0	0	0	1	1	2	1	2	1	2	10	53.71	0	0	0	365
3262	17	3	1	32.4521	pardo	25.3906	indet	0	120	0	0	0	11	eurocollins	#NULL!	1	0	1	1	1	19	7	19	7	19	36	29.74	0	0	0	365
2061	4	1	0	29.1233	branco	18.6667	dm	1	20	1	0	0	25	eurocollins	#NULL!	0	0	0	1	1	2	1	2	1	2	12	50.6	0	0	0	365
3234	17	3	1	52.9014	branco	25.3069	drpa	0	120	0	0	1	71	eurocollins	#NULL!	1	0	0	1	1	28	9	28	9	28	37	0	1	0	0	304
1781	9	1	1	31	negro	33.4124	gnc	0	36	0	0	0	65	custodiol	11	1	0	0	0	0	#NULL!	#NULL!	#NULL!	#NULL!	0	24	19.3	0	0	0	365
1872	9	1	0	37	negro	14.9984	indet	0	96	0	0	0	72	custodiol	9.03	1	0	0	0	0	#NULL!	#NULL!	#NULL!	#NULL!	0	14	109.16	0	0	0	365
1744	9	1	0	38	branco	31.405	has	0	19	0	0	0	29	custodiol	19.57	0	0	0	0	0	#NULL!	#NULL!	#NULL!	#NULL!	0	13	0	1	0	1	157
4020	3	1	0	64.0795	branco	24.6875	indet	0	150	0	1	1	82	custodiol	11.4	0	0	0	0	0	#NULL!	#NULL!	#NULL!	#NULL!	0	5	48.18	0	0	0	365
4149	3	1	1	53.9918	branco	20.9689	drpa	0	16.2	0	0	0	65	custodiol	15.05	0	0	0	0	0	#NULL!	#NULL!	#NULL!	#NULL!	0	7	61.86	0	0	0	365
4115	3	1	1	57.7397	branco	25.8264	indet	0	29	0	0	1	72	custodiol	17.35	1	0	0	0	0	#NULL!	#NULL!	#NULL!	#NULL!	0	12	51.94	0	0	0	365
3974	3	1	1	51.8356	branco	29.7608	gnc	0	18.8	0	0	1	74	custodiol	20.4	1	0	0	0	0	#NULL!	#NULL!	#NULL!	#NULL!	0	9	53.69	0	0	0	365
4136	3	1	0	49.5671	pardo	30.385	dm	1	43	0	1	1	68	custodiol	16	1	0	0	0	0	#NULL!	#NULL!	#NULL!	#NULL!	0	21	51.77	0	0	0	365
3993	3	1	1	39.7123	amarelo	23.1405	gnc	0	64.6	0	0	0	53	custodiol	19.3	1	0	0	0	0	#NULL!	#NULL!	#NULL!	#NULL!	0	#NULL!	34.86	0	0	0	365
3053	13	2	1	47.0877	branco	22.1297	indet	0	13.8	0	0	0	44	custodiol	19	0	0	0	0	0	#NULL!	#NULL!	#NULL!	#NULL!	0	#NULL!	71.53	0	0	0	365
548	1	1	1	45.2986	branco	19.3792	gnc	0	15	0	0	0	58	custodiol	19	1	0	1	0	0	#NULL!	#NULL!	#NULL!	#NULL!	0	5	73.93	0	0	0	365
374	1	1	1	67.5781	branco	19.6642	indet	0	30	0	0	0	88	custodiol	18	0	0	0	0	0	#NULL!	#NULL!	#NULL!	#NULL!	0	5	94.02	0	0	0	365
256	1	1	1	50.8	pardo	27.4653	indet	0	17	0	0	0	48	custodiol	18	1	0	0	0	0	#NULL!	#NULL!	#NULL!	#NULL!	0	8	65.08	0	0	0	365
916	1	1	0	71.0356	pardo	25.8166	indet	0	116	0	1	0	90	custodiol	16	1	0	0	0	0	#NULL!	#NULL!	#NULL!	#NULL!	0	9	67	0	0	0	365
1171	1	1	0	54.1041	pardo	28.4091	drpa	0	20	0	0	0	76	custodiol	18	1	0	0	0	0	#NULL!	#NULL!	#NULL!	#NULL!	0	5	71.47	0	0	0	365
2983	16	3	0	17.6658	pardo	16.8475	indet	0	24	0	0	0	19	custodiol	19.3	1	1	1	0	0	#NULL!	#NULL!	#NULL!	#NULL!	0	7	73.41	0	0	0	365
2833	16	3	0	51.4	pardo	19.9991	dm	1	19	0	1	0	45	custodiol	16.8	1	1	1	0	0	#NULL!	#NULL!	#NULL!	#NULL!	0	10	85.12	0	0	0	365
933	1	1	0	33.3836	negro	29.7284	outras	0	30	0	0	0	69	custodiol	16	0	0	0	0	0	#NULL!	#NULL!	#NULL!	#NULL!	0	5	37.66	0	0	0	365
3024	16	3	0	44.9233	branco	18.9181	outras	0	21	0	0	0	39	custodiol	20	1	1	1	1	0	1	1	#NULL!	#NULL!	0	34	0	1	0	0	226
2960	16	3	0	37.7288	branco	24.3865	gnc	0	8	0	0	0	36	custodiol	15.9	1	1	1	0	0	#NULL!	#NULL!	#NULL!	#NULL!	0	11	71.55	0	0	0	365
3243	17	3	1	55.1671	branco	22.4913	outras	0	216	0	0	0	59	custodiol	20	1	0	0	1	0	1	1	#NULL!	#NULL!	0	9	75.09	0	0	0	365
2829	16	3	0	51.7562	pardo	26.0262	has	0	9	0	0	0	53	custodiol	15.9	1	1	1	0	0	#NULL!	#NULL!	#NULL!	#NULL!	0	17	71.71	0	0	1	182
2732	15	3	0	41.8795	pardo	26.5338	indet	0	27	0	0	0	54	custodiol	16.9	1	1	0	0	0	#NULL!	#NULL!	#NULL!	#NULL!	0	7	31.98	0	0	0	365
2708	15	3	1	41.863	pardo	23.8087	gnc	0	22	0	0	0	40	custodiol	17.2	1	1	0	0	0	#NULL!	#NULL!	#NULL!	#NULL!	0	9	67.36	0	0	0	365
2602	15	3	0	51.8438	pardo	21.5019	dm	1	28	0	0	0	64	custodiol	18.5	1	0	0	0	0	#NULL!	#NULL!	#NULL!	#NULL!	0	15	73.6	0	0	0	365
2723	15	3	1	65.7178	pardo	26.3329	drpa	0	10	0	0	0	93	custodiol	15	1	1	0	0	0	#NULL!	#NULL!	#NULL!	#NULL!	0	7	93.27	0	0	0	365
2667	15	3	1	58.7342	pardo	22.5391	outras	0	78	0	0	0	77	custodiol	12.5	1	1	0	0	0	#NULL!	#NULL!	#NULL!	#NULL!	0	50	93.33	0	0	0	365
2757	15	3	0	30.589	pardo	22.3674	indet	0	105	0	0	0	40	custodiol	20.7	1	1	0	1	0	1	1	#NULL!	#NULL!	0	19	98.52	0	0	0	365
2744	15	3	1	37.926	pardo	19.8413	gnc	0	26	0	0	0	44	custodiol	13.6	1	1	0	0	0	#NULL!	#NULL!	#NULL!	#NULL!	0	7	113.38	0	0	0	365
3029	16	3	1	28.5753	pardo	24.6094	gnc	0	36	1	0	0	28	custodiol	10.2	1	1	1	0	0	#NULL!	#NULL!	#NULL!	#NULL!	0	9	46.74	0	0	0	365
2981	16	3	0	72.8521	pardo	30.1315	dm	1	36	0	0	0	95	custodiol	20.7	1	1	1	0	0	#NULL!	#NULL!	#NULL!	#NULL!	0	27	55.9	0	0	0	365
2865	16	3	1	54.3205	pardo	31.6346	indet	0	12	0	0	0	70	custodiol	14	1	1	1	0	0	#NULL!	#NULL!	#NULL!	#NULL!	0	12	56.43	0	0	0	365
2965	16	3	0	32.6822	pardo	17.8337	indet	0	36	0	0	0	46	custodiol	12.9	1	1	1	0	0	#NULL!	#NULL!	#NULL!	#NULL!	0	8	59.46	0	0	0	365
2819	16	3	1	41.2932	pardo	23.2434	indet	0	22	0	0	0	34	custodiol	16.4	1	1	1	0	0	#NULL!	#NULL!	#NULL!	#NULL!	0	8	67.63	0	0	0	365
2785	16	3	1	55.8055	pardo	25.6544	indet	0	17	0	0	0	82	custodiol	20.8	1	1	1	0	0	#NULL!	#NULL!	#NULL!	#NULL!	0	8	74.75	0	0	0	365
2842	16	3	1	54.7781	pardo	24.841	dm	1	33	0	0	0	75	custodiol	15.8	1	1	1	0	0	#NULL!	#NULL!	#NULL!	#NULL!	0	11	95.96	0	0	0	365
3007	16	3	1	43.8877	pardo	30.4867	has	0	36	0	0	0	33	custodiol	15.4	1	1	1	0	0	#NULL!	#NULL!	#NULL!	#NULL!	0	56	108.73	0	0	0	365
663	1	1	1	51.9671	negro	27.2817	has	0	49	0	0	0	72	custodiol	17	1	0	0	0	0	#NULL!	#NULL!	#NULL!	#NULL!	0	7	111.93	0	0	1	236
2944	16	3	1	39.4959	negro	24.1517	indet	0	56	0	0	0	70	custodiol	19.5	1	1	1	1	0	1	1	#NULL!	#NULL!	0	7	66.77	0	0	0	365
2957	16	3	0	49.3205	negro	19.3337	indet	0	228	0	0	0	80	custodiol	12.6	1	1	0	0	0	#NULL!	#NULL!	#NULL!	#NULL!	0	23	100.11	0	0	0	365
2897	16	3	1	51.274	negro	23.3067	has	0	126	0	0	0	75	custodiol	13.8	1	1	1	0	0	#NULL!	#NULL!	#NULL!	#NULL!	0	11	100.36	0	0	0	365
242	1	1	0	43.5041	pardo	30.7958	drpa	0	10	0	0	0	61	custodiol	15	1	0	0	0	0	#NULL!	#NULL!	#NULL!	#NULL!	0	11	50.97	0	0	0	365
4047	3	1	1	43.3233	branco	29.1423	has	0	21	0	0	0	34	custodiol	14	0	0	0	0	0	#NULL!	#NULL!	#NULL!	#NULL!	0	13	62.58	0	0	0	365
3978	3	1	1	60.3178	branco	25.3515	has	0	35.8	0	0	0	79	custodiol	15	0	0	0	0	0	#NULL!	#NULL!	#NULL!	#NULL!	0	11	72.42	0	1	0	318
4122	3	1	0	60.4493	branco	27.7344	outras	0	65	0	1	0	80	custodiol	17.3	1	0	0	0	0	#NULL!	#NULL!	#NULL!	#NULL!	0	6	33.05	0	0	0	365
4011	3	1	1	62.0877	branco	23.729	has	0	31	0	0	0	76	custodiol	17.35	0	0	0	0	0	#NULL!	#NULL!	#NULL!	#NULL!	0	9	34.72	0	0	0	365
4127	3	1	1	47.063	branco	23.4555	dm	1	89	0	0	0	59	custodiol	18.5	0	0	0	0	0	#NULL!	#NULL!	#NULL!	#NULL!	0	21	35.75	0	0	0	365
4125	3	1	1	60.8521	branco	21.6296	gnc	0	13	0	0	0	81	custodiol	14.15	0	0	0	0	0	#NULL!	#NULL!	#NULL!	#NULL!	0	8	48.8	0	0	0	365
4124	3	1	0	36.7753	branco	26.2976	gnc	0	65	0	0	0	38	custodiol	15.5	1	0	0	0	0	#NULL!	#NULL!	#NULL!	#NULL!	0	13	50.11	0	0	0	365
4102	3	1	0	29.6932	branco	23.7253	gnc	0	22	0	0	0	26	custodiol	19	0	0	0	0	0	#NULL!	#NULL!	#NULL!	#NULL!	0	6	55.12	0	0	0	365
4082	3	1	1	59.7808	branco	20.0692	indet	0	11	0	0	0	80	custodiol	17	0	0	0	0	0	#NULL!	#NULL!	#NULL!	#NULL!	0	15	62.89	0	0	0	365
4026	3	1	1	59.6493	branco	31.6242	drpa	0	35	0	0	0	81	custodiol	11.3	0	0	0	0	0	#NULL!	#NULL!	#NULL!	#NULL!	0	7	68.95	0	0	0	365
4019	3	1	1	49.0274	branco	29.4754	gnc	0	5	0	0	0	44	custodiol	15	0	0	0	0	0	#NULL!	#NULL!	#NULL!	#NULL!	0	6	73.52	0	0	0	365
4075	3	1	1	42.7836	branco	19.6927	gnc	0	27	0	0	0	49	custodiol	14	0	0	0	0	0	#NULL!	#NULL!	#NULL!	#NULL!	0	12	77.62	0	0	0	365
4143	3	1	1	54.137	branco	21.7079	has	0	32	0	0	0	59	custodiol	17	0	0	0	0	0	#NULL!	#NULL!	#NULL!	#NULL!	0	5	78.2	0	0	0	365
4140	3	1	1	48.7205	branco	16.7872	indet	0	34	0	0	0	47	custodiol	12.4	0	0	0	0	0	#NULL!	#NULL!	#NULL!	#NULL!	0	124	83.11	0	0	0	365
4037	3	1	1	50.1096	branco	22.6757	indet	0	19	0	0	0	56	custodiol	12.45	1	0	0	0	0	#NULL!	#NULL!	#NULL!	#NULL!	0	6	83.26	0	0	0	365
4059	3	1	0	48.7644	branco	29.3848	gnc	0	33	0	0	0	53	custodiol	14	0	0	0	0	0	#NULL!	#NULL!	#NULL!	#NULL!	0	9	84.16	0	0	0	365
4107	3	1	1	38.4986	branco	28.2828	has	0	12	0	0	0	51	custodiol	13.4	1	0	0	0	0	#NULL!	#NULL!	#NULL!	#NULL!	0	9	84.41	0	0	0	365
4142	3	1	0	53.1726	branco	25.5151	urol	0	12	0	0	0	71	custodiol	10	0	0	0	0	0	#NULL!	#NULL!	#NULL!	#NULL!	0	5	85.36	0	0	0	365
4003	3	1	1	23.989	branco	21.6713	outras	0	24.7	0	0	0	5	custodiol	16.5	0	0	0	0	0	#NULL!	#NULL!	#NULL!	#NULL!	0	11	86.75	0	0	0	365
3997	3	1	1	67.8137	branco	21.1553	gnc	0	22.1	0	0	0	90	custodiol	20.35	0	0	0	0	0	#NULL!	#NULL!	#NULL!	#NULL!	0	6	90.08	0	0	0	365
4113	3	1	0	43.0219	branco	22.3828	has	0	19	0	0	0	53	custodiol	13	0	0	0	0	0	#NULL!	#NULL!	#NULL!	#NULL!	0	6	99.21	0	0	0	365
3999	3	1	1	54.6986	branco	21.7776	dm	1	22	0	0	0	60	custodiol	11.15	0	0	0	0	0	#NULL!	#NULL!	#NULL!	#NULL!	0	7	99.27	0	0	0	365
3981	3	1	0	24.4	pardo	18.6929	gnc	0	36.8	0	0	0	12	custodiol	12.1	0	0	0	0	0	#NULL!	#NULL!	#NULL!	#NULL!	0	36	0	1	0	0	193
4093	3	1	1	46.5616	pardo	27.1178	has	0	31	0	0	0	43	custodiol	20	0	0	0	0	0	#NULL!	#NULL!	#NULL!	#NULL!	0	6	24.5	0	0	0	365
4042	3	1	1	46.8027	pardo	26.2188	drpa	0	40	0	0	0	51	custodiol	12	0	0	0	0	0	#NULL!	#NULL!	#NULL!	#NULL!	0	8	61.61	0	0	0	365
4071	3	1	1	38.6658	pardo	23.8751	gnc	0	38	0	0	0	35	custodiol	13	0	0	0	0	0	#NULL!	#NULL!	#NULL!	#NULL!	0	6	82.5	0	0	0	365
4117	3	1	1	36.1699	pardo	23.9813	indet	0	10.6	0	0	0	20	custodiol	18	0	0	0	0	0	#NULL!	#NULL!	#NULL!	#NULL!	0	19	86.76	0	0	0	365
3995	3	1	1	25.9041	negro	24.8163	has	0	16.8	0	0	0	55	custodiol	14.15	0	0	0	0	0	#NULL!	#NULL!	#NULL!	#NULL!	0	7	60.97	0	0	0	365
841	1	1	0	48.0767	pardo	20.6905	has	0	18	0	0	0	76	custodiol	13	0	0	0	0	0	#NULL!	#NULL!	#NULL!	#NULL!	0	7	40.1	0	0	0	365
2690	15	3	1	51.863	pardo	21.4536	gnc	0	19	0	0	0	81	custodiol	18.4	1	1	0	1	0	1	1	#NULL!	#NULL!	0	7	76.85	0	0	0	365
4034	3	1	0	51.5836	branco	25.7117	has	0	40.4	0	0	0	72	custodiol	12	1	0	0	0	0	#NULL!	#NULL!	#NULL!	#NULL!	0	10	0	1	0	0	215
4043	3	1	0	28.3644	branco	23.5304	gnc	0	32	0	0	0	36	custodiol	14	0	0	0	0	0	#NULL!	#NULL!	#NULL!	#NULL!	0	8	54.13	0	0	0	365
4147	3	1	1	57.7288	branco	28.578	has	0	14.2	0	0	0	82	custodiol	11.4	0	0	0	0	0	#NULL!	#NULL!	#NULL!	#NULL!	0	14	74.56	0	0	0	365
2638	15	3	0	66.5945	pardo	22.7694	drpa	0	24	1	0	0	96	custodiol	17.8	1	0	0	0	0	#NULL!	#NULL!	#NULL!	#NULL!	0	63	76.51	0	0	0	365
4032	3	1	1	52.7178	pardo	23.7654	indet	0	17.1	0	0	0	94	custodiol	16.15	1	0	0	0	0	#NULL!	#NULL!	#NULL!	#NULL!	0	32	21.33	0	1	0	191
4092	3	1	0	31.2411	branco	19.6506	has	0	33.6	0	0	0	32	custodiol	10.4	0	0	0	0	0	#NULL!	#NULL!	#NULL!	#NULL!	0	12	99.58	0	0	0	365
1204	1	1	0	46.7096	branco	21.2585	has	0	38	0	0	0	41	custodiol	13	0	0	0	0	0	#NULL!	#NULL!	#NULL!	#NULL!	0	6	62.6	0	0	0	365
3809	10	1	0	68.0849	branco	#NULL!	indet	0	57	0	0	0	81	custodiol	19.7	0	0	0	0	0	#NULL!	#NULL!	#NULL!	#NULL!	0	#NULL!	75.71	0	0	0	365
873	1	1	0	57.6521	pardo	22.6757	drpa	0	12	0	0	0	83	custodiol	17	1	0	0	0	0	#NULL!	#NULL!	#NULL!	#NULL!	0	7	41.41	0	0	0	365
898	1	1	0	55.6329	pardo	23.3242	drpa	0	61	0	0	0	58	custodiol	15	1	0	0	0	0	#NULL!	#NULL!	#NULL!	#NULL!	0	5	54.42	0	0	0	365
1192	1	1	0	26.6247	pardo	20.5457	dm	1	26	0	0	0	29	custodiol	17	1	0	0	1	0	1	1	#NULL!	#NULL!	0	5	56.33	0	0	0	365
1193	1	1	0	26.6219	pardo	20.5457	dm	1	26	0	0	0	29	custodiol	17	1	0	0	0	0	#NULL!	#NULL!	#NULL!	#NULL!	0	6	56.33	0	0	0	365
441	1	1	0	57.4	pardo	20.8117	indet	0	16	1	1	0	69	custodiol	17	1	0	0	0	0	#NULL!	#NULL!	#NULL!	#NULL!	0	12	58.07	0	0	0	365
1403	8	1	1	63	pardo	20.4783	drpa	0	144	0	#NULL!	0	85	custodiol	13	0	0	0	1	0	1	1	#NULL!	#NULL!	0	24	44.17	0	0	0	365
2692	15	3	1	52.1644	pardo	24.4898	dm	1	17	0	0	0	57	custodiol	14.6	1	1	0	0	0	#NULL!	#NULL!	#NULL!	#NULL!	0	7	57.29	0	0	0	365
2807	16	3	1	24.7068	pardo	19.7742	indet	0	48	0	0	0	17	custodiol	20.4	0	0	0	0	0	#NULL!	#NULL!	#NULL!	#NULL!	0	9	75.99	0	0	0	365
2683	15	3	1	54.9041	pardo	25.1559	gnc	0	1	0	0	0	63	custodiol	18.3	0	1	0	0	0	#NULL!	#NULL!	#NULL!	#NULL!	0	9	67.71	0	0	0	365
2684	15	3	0	47.9397	pardo	22.5215	gnc	0	96	0	0	0	49	custodiol	14.9	1	1	0	0	0	#NULL!	#NULL!	#NULL!	#NULL!	0	8	102.5	0	0	0	365
2836	16	3	0	35.0986	pardo	31.2295	indet	0	49	1	1	0	41	custodiol	16.3	1	1	0	0	0	#NULL!	#NULL!	#NULL!	#NULL!	0	17	72.88	0	0	0	365
2956	16	3	0	31.2658	pardo	22.232	indet	0	20	0	0	0	12	custodiol	20.5	1	1	1	0	0	#NULL!	#NULL!	#NULL!	#NULL!	0	10	98.06	0	0	0	365
4086	3	1	1	52.0712	branco	25.7819	gnc	0	18	0	0	0	71	custodiol	14	1	0	0	0	0	#NULL!	#NULL!	#NULL!	#NULL!	0	8	44.08	0	0	0	365
4031	3	1	0	48.4466	branco	26.7036	dm	1	9	0	0	0	60	custodiol	14.5	0	0	0	0	0	#NULL!	#NULL!	#NULL!	#NULL!	0	7	0	1	0	0	125
4120	3	1	1	43.3151	branco	23.0104	has	0	32	1	1	0	43	custodiol	16.3	1	0	0	0	0	#NULL!	#NULL!	#NULL!	#NULL!	0	16	31.77	0	0	0	365
4100	3	1	0	49.4	branco	23.0681	has	0	54	0	0	1	49	custodiol	17.1	1	0	0	0	0	#NULL!	#NULL!	#NULL!	#NULL!	0	9	34.22	0	0	0	365
4055	3	1	0	39.1671	branco	21.7778	gnc	0	25	0	0	0	29	custodiol	18.4	1	0	0	0	0	#NULL!	#NULL!	#NULL!	#NULL!	0	6	35.76	0	0	0	365
4014	3	1	0	40.2192	branco	25.2363	gnc	0	16.5	0	1	0	38	custodiol	18.5	1	0	0	0	0	#NULL!	#NULL!	#NULL!	#NULL!	0	10	49.8	0	0	0	365
4041	3	1	1	36.8712	branco	25	gnc	0	51	0	0	0	22	custodiol	14	0	0	0	0	0	#NULL!	#NULL!	#NULL!	#NULL!	0	5	62.7	0	0	0	365
3973	3	1	1	57.5753	branco	29.3407	indet	0	8.3	0	0	0	70	custodiol	16.15	0	0	0	0	0	#NULL!	#NULL!	#NULL!	#NULL!	0	6	67.82	0	0	0	365
4135	3	1	1	49.8274	branco	33.3984	has	0	20.2	0	0	0	34	custodiol	20.3	0	0	0	0	0	#NULL!	#NULL!	#NULL!	#NULL!	0	21	79.7	0	0	0	365
4049	3	1	1	41.7205	branco	21.1927	dm	1	35	0	0	0	52	custodiol	14.55	1	0	0	0	0	#NULL!	#NULL!	#NULL!	#NULL!	0	12	86.3	0	0	0	365
3968	3	1	1	58.0055	pardo	24.0327	has	0	6	0	1	0	69	custodiol	19.3	1	0	0	0	0	#NULL!	#NULL!	#NULL!	#NULL!	0	12	40.58	0	1	0	29
4051	3	1	1	32.9452	pardo	28.7268	indet	0	22	0	0	1	28	custodiol	17	1	0	0	0	0	#NULL!	#NULL!	#NULL!	#NULL!	0	9	48.07	0	1	0	136
4078	3	1	1	69.0082	pardo	25.8423	has	0	65	0	0	0	88	custodiol	16	0	0	0	0	0	#NULL!	#NULL!	#NULL!	#NULL!	0	17	58.37	0	0	0	365
4094	3	1	1	49.7123	pardo	26.2976	drpa	0	19	0	0	0	52	custodiol	13.2	0	0	0	0	0	#NULL!	#NULL!	#NULL!	#NULL!	0	7	58.79	0	0	0	365
4012	3	1	0	51.6356	pardo	31.245	drpa	0	12	0	0	0	67	custodiol	19.55	1	0	0	0	0	#NULL!	#NULL!	#NULL!	#NULL!	0	11	77.87	0	0	0	365
4153	3	1	0	45.6027	pardo	20.7347	gnc	0	21	0	0	0	32	custodiol	11	1	0	0	0	0	#NULL!	#NULL!	#NULL!	#NULL!	0	5	82.39	0	0	0	365
4067	3	1	0	29.0685	pardo	17.0874	gnc	0	32	0	1	0	24	custodiol	14	1	0	0	0	0	#NULL!	#NULL!	#NULL!	#NULL!	0	9	117.58	0	0	0	365
706	1	1	1	62.5151	branco	25.5937	indet	0	53	0	0	1	93	custodiol	17	1	1	1	0	0	#NULL!	#NULL!	#NULL!	#NULL!	0	9	37.3	0	0	0	365
637	1	1	1	50.9562	branco	25.4867	drpa	0	7	0	0	0	71	custodiol	19	1	0	0	1	0	1	1	#NULL!	#NULL!	0	5	49.17	0	0	0	365
1220	1	1	1	26.1918	pardo	24.4418	indet	0	8	0	0	0	31	custodiol	16	1	0	1	1	0	1	1	#NULL!	#NULL!	0	8	27.14	0	0	0	365
1221	1	1	1	26.1918	pardo	24.4418	indet	0	9	0	0	0	31	custodiol	16	1	0	1	1	0	1	1	#NULL!	#NULL!	0	8	27.14	0	0	0	365
416	1	1	1	70.8	pardo	25.8645	dm	1	41	0	0	1	98	custodiol	20	1	0	0	0	0	#NULL!	#NULL!	#NULL!	#NULL!	0	8	31.14	0	0	0	365
74	1	1	0	67.9918	branco	28.7829	outras	0	38	0	0	1	89	custodiol	19	1	1	1	0	0	#NULL!	#NULL!	#NULL!	#NULL!	0	5	19.77	0	0	0	365
66	1	1	1	58.6548	branco	24.224	dm	1	22	0	0	1	87	custodiol	17	1	0	0	1	0	1	1	#NULL!	#NULL!	0	47	31.18	0	0	0	365
2779	16	3	1	60.0274	branco	23.1473	urol	0	39	0	0	1	71	custodiol	19.3	1	1	1	0	0	#NULL!	#NULL!	#NULL!	#NULL!	0	9	49.87	0	0	0	365
976	1	1	1	55.8658	pardo	26.6299	dm	1	33	0	0	0	83	custodiol	18	1	0	0	1	0	1	1	#NULL!	#NULL!	0	7	42.62	0	0	0	365
2790	16	3	1	45.8466	pardo	28.6501	dm	1	26	0	0	0	57	custodiol	17.3	1	1	1	1	0	1	1	#NULL!	#NULL!	0	12	34.68	0	0	0	365
633	1	1	1	57.6932	amarelo	30.4867	dm	1	7	0	0	0	78	custodiol	16	1	0	0	0	0	#NULL!	#NULL!	#NULL!	#NULL!	0	6	76.27	0	0	0	365
782	1	1	1	64.6356	#NULL!	21.1073	dm	1	48	0	0	1	96	custodiol	14	1	1	0	1	0	1	1	#NULL!	#NULL!	0	8	59.05	0	0	0	365
621	1	1	0	50.4822	branco	27.268	indet	0	25	0	0	1	65	custodiol	14	1	0	0	0	0	#NULL!	#NULL!	#NULL!	#NULL!	0	7	70.5	0	0	0	365
4061	3	1	1	41.7863	branco	28.54	drpa	0	21	0	0	1	45	custodiol	19	0	0	0	0	0	#NULL!	#NULL!	#NULL!	#NULL!	0	12	35.68	0	0	0	365
4103	3	1	1	45.4548	branco	29.7722	drpa	0	11	0	0	1	50	custodiol	16	0	0	0	0	0	#NULL!	#NULL!	#NULL!	#NULL!	0	10	40.99	0	0	0	365
4105	3	1	0	46.1151	branco	23.6244	has	0	75	0	1	1	58	custodiol	18	1	0	0	0	0	#NULL!	#NULL!	#NULL!	#NULL!	0	17	48.22	0	0	0	365
4068	3	1	1	34.2658	branco	29.7458	drpa	0	47	0	0	1	37	custodiol	11.35	0	0	0	0	0	#NULL!	#NULL!	#NULL!	#NULL!	0	9	51.37	0	0	0	365
3967	3	1	1	61.663	branco	27.7319	dm	1	47.2	0	0	1	79	custodiol	18.2	1	0	0	0	0	#NULL!	#NULL!	#NULL!	#NULL!	0	7	55.5	0	0	0	365
4056	3	1	1	47.8384	branco	28.0277	dm	1	23	0	0	1	55	custodiol	16.3	1	0	0	0	0	#NULL!	#NULL!	#NULL!	#NULL!	0	19	60.63	0	0	0	365
4148	3	1	1	55.5699	branco	32.966	indet	0	49	0	0	1	71	custodiol	15.35	0	0	1	0	0	#NULL!	#NULL!	#NULL!	#NULL!	0	14	67.4	0	0	0	365
4091	3	1	0	32.1616	branco	18.026	drpa	0	89.5	0	0	1	37	custodiol	15.3	0	0	0	0	0	#NULL!	#NULL!	#NULL!	#NULL!	0	11	72.64	0	0	0	365
4074	3	1	0	47.1863	branco	25.4055	has	0	15	0	0	1	73	custodiol	20	1	0	0	0	0	#NULL!	#NULL!	#NULL!	#NULL!	0	6	73.09	0	0	0	365
4144	3	1	1	21.5205	branco	24.7721	urol	0	18	0	0	0	34	custodiol	14.5	0	0	0	0	0	#NULL!	#NULL!	#NULL!	#NULL!	0	5	80.7	0	0	0	365
3987	3	1	1	66.8849	pardo	23.6328	dm	1	11	0	0	0	96	custodiol	19.2	0	0	0	0	0	#NULL!	#NULL!	#NULL!	#NULL!	0	25	11.77	0	1	0	25
4050	3	1	1	45.2301	pardo	28.2407	has	0	20.2	0	0	1	47	custodiol	18.45	0	0	0	0	0	#NULL!	#NULL!	#NULL!	#NULL!	0	9	19.2	0	0	0	365
4066	3	1	1	37.5562	amarelo	18.0697	has	0	75	0	0	0	54	custodiol	15	1	0	0	0	0	#NULL!	#NULL!	#NULL!	#NULL!	0	11	83.14	0	0	0	365
2736	15	3	1	49.9562	branco	25.6612	gnc	0	2	0	0	0	60	custodiol	19.6	1	1	0	0	0	#NULL!	#NULL!	#NULL!	#NULL!	0	10	58.19	0	0	0	365
2789	16	3	0	32.8493	pardo	25.711	gnc	0	10	0	0	0	14	custodiol	17.8	1	1	0	0	0	#NULL!	#NULL!	#NULL!	#NULL!	0	11	53.92	0	0	0	365
4084	3	1	1	58.5068	branco	25.4581	gnc	0	58	0	0	0	71	custodiol	11	0	0	0	0	0	#NULL!	#NULL!	#NULL!	#NULL!	0	18	41.55	0	0	0	365
4089	3	1	0	23.8384	negro	18.5178	gnc	0	92.5	0	0	0	64	custodiol	14.15	0	0	0	0	0	#NULL!	#NULL!	#NULL!	#NULL!	0	5	74.08	0	0	0	365
648	1	1	0	38.1726	branco	16.263	indet	0	102	0	0	0	56	custodiol	13	1	0	0	0	0	#NULL!	#NULL!	#NULL!	#NULL!	0	8	78.89	0	0	0	365
4096	3	1	1	57.7288	branco	25.6173	dm	1	65	0	0	0	78	custodiol	11	0	0	0	0	0	#NULL!	#NULL!	#NULL!	#NULL!	0	13	69.89	0	0	0	365
53	1	1	1	19.8411	pardo	19.0363	gnc	0	29	0	0	0	19	custodiol	17	1	0	0	0	0	#NULL!	#NULL!	#NULL!	#NULL!	0	9	84.08	0	0	0	365
2627	15	3	1	37.4959	pardo	37.0155	indet	0	28	0	0	0	34	custodiol	17.4	1	0	0	0	0	#NULL!	#NULL!	#NULL!	#NULL!	0	38	95.39	0	0	0	365
2820	16	3	0	27.6356	pardo	18.75	gnc	0	20	0	0	0	44	custodiol	15.1	1	1	0	0	0	#NULL!	#NULL!	#NULL!	#NULL!	0	9	87.24	0	0	0	365
3026	16	3	1	45.6247	pardo	20.3601	gnc	0	60	0	0	0	50	custodiol	13.9	0	0	0	0	0	#NULL!	#NULL!	#NULL!	#NULL!	0	21	9.55	0	0	0	365
4145	3	1	0	42.6192	branco	18.8092	indet	0	16	0	0	0	70	custodiol	8.15	1	0	0	0	0	#NULL!	#NULL!	#NULL!	#NULL!	0	20	38.58	0	0	0	365
819	1	1	0	36.337	branco	23.5294	indet	0	36	0	0	0	29	custodiol	19	1	0	0	0	0	#NULL!	#NULL!	#NULL!	#NULL!	0	6	45.35	0	0	0	365
2936	16	3	0	62.4137	branco	26.1719	indet	0	7	1	1	0	83	custodiol	15.2	1	1	1	0	0	#NULL!	#NULL!	#NULL!	#NULL!	0	11	60.16	0	0	0	365
2815	16	3	1	63.3808	branco	27.3275	urol	0	18	0	0	0	69	custodiol	19.1	1	1	0	0	0	#NULL!	#NULL!	#NULL!	#NULL!	0	8	79.53	0	0	0	365
72	1	1	0	34.4082	pardo	#NULL!	outras	0	29	0	0	0	23	custodiol	19	1	0	0	0	0	#NULL!	#NULL!	#NULL!	#NULL!	0	4	72.36	0	0	0	365
2795	16	3	1	48.5096	pardo	25	indet	0	96	0	0	0	46	custodiol	20	1	1	0	0	0	#NULL!	#NULL!	#NULL!	#NULL!	0	7	54.08	0	0	0	365
2873	16	3	1	61.8	pardo	23.833	dm	1	12	0	0	0	65	custodiol	19.5	1	1	1	0	0	#NULL!	#NULL!	#NULL!	#NULL!	0	10	71.67	0	0	0	365
3990	3	1	1	59.6712	branco	25.7812	has	0	10.9	0	0	0	69	custodiol	11.1	0	0	0	0	0	#NULL!	#NULL!	#NULL!	#NULL!	0	5	76.96	0	0	0	365
2015	9	1	0	40	branco	20.7111	gnc	0	60	0	0	0	56	custodiol	8	0	0	0	0	0	#NULL!	#NULL!	#NULL!	#NULL!	0	7	56.48	0	0	0	365
2040	9	1	1	31	branco	21.1073	gnc	0	57	0	0	0	39	custodiol	18	0	0	0	0	0	#NULL!	#NULL!	#NULL!	#NULL!	0	16	56.56	0	0	0	365
1902	9	1	0	39	branco	25.5588	outras	0	11	0	0	0	48	custodiol	19	0	0	0	0	0	#NULL!	#NULL!	#NULL!	#NULL!	0	8	63.19	0	0	0	365
1857	9	1	1	57	branco	20.2216	gnc	0	24	0	0	0	76	custodiol	9	0	0	0	0	0	#NULL!	#NULL!	#NULL!	#NULL!	0	8	94.48	0	0	0	365
1913	9	1	1	68	branco	22.8625	drpa	0	84	0	0	0	92	custodiol	18	0	0	0	0	0	#NULL!	#NULL!	#NULL!	#NULL!	0	5	111.35	0	0	0	365
1709	9	1	1	22	pardo	19.8177	gnc	0	48	0	0	0	18	custodiol	16	0	0	0	0	0	#NULL!	#NULL!	#NULL!	#NULL!	0	9	0	1	0	0	89
1739	9	1	1	43	pardo	24.6181	gnc	0	48	0	0	1	61	custodiol	11	1	1	0	0	0	#NULL!	#NULL!	#NULL!	#NULL!	0	10	39.7	0	0	0	365
1955	9	1	1	64	pardo	26.1962	has	0	33	0	0	0	88	custodiol	17	0	0	0	0	0	#NULL!	#NULL!	#NULL!	#NULL!	0	9	41.69	0	0	0	365
1804	9	1	1	32	pardo	25.9095	has	0	32	0	0	0	47	custodiol	19	1	1	0	0	0	#NULL!	#NULL!	#NULL!	#NULL!	0	10	42.89	0	0	0	365
1961	9	1	0	36	pardo	25.3444	gnc	0	108	0	0	0	44	custodiol	12	0	0	0	0	0	#NULL!	#NULL!	#NULL!	#NULL!	0	8	52.74	0	0	0	365
1738	9	1	1	48	pardo	27.1527	drpa	0	106	0	0	0	55	custodiol	10	0	0	0	0	0	#NULL!	#NULL!	#NULL!	#NULL!	0	12	64.52	0	0	0	365
2023	9	1	0	42	pardo	23.7387	has	0	52	0	#NULL!	0	57	custodiol	13	1	1	0	0	0	#NULL!	#NULL!	#NULL!	#NULL!	0	7	78.86	0	0	0	365
2041	9	1	1	43	pardo	33.2621	gnc	0	13	0	0	0	49	custodiol	14	1	1	0	0	0	#NULL!	#NULL!	#NULL!	#NULL!	0	22	91.77	0	0	0	365
1945	9	1	1	42	negro	32.3265	gnc	0	96	0	#NULL!	0	70	custodiol	17	1	0	0	0	0	#NULL!	#NULL!	#NULL!	#NULL!	0	25	52.63	0	0	0	365
1956	9	1	0	38	negro	28.3554	has	0	36	0	#NULL!	0	56	custodiol	17	1	1	0	0	0	#NULL!	#NULL!	#NULL!	#NULL!	0	8	60.27	0	0	0	365
1957	9	1	0	38	negro	28.1625	has	0	36	0	#NULL!	0	56	custodiol	18.39	1	0	0	0	0	#NULL!	#NULL!	#NULL!	#NULL!	0	8	60.27	0	0	0	365
1737	9	1	0	45	negro	26.9531	dm	1	98	0	0	0	73	custodiol	13	1	1	0	0	0	#NULL!	#NULL!	#NULL!	#NULL!	0	#NULL!	78.79	0	0	0	365
1840	9	1	1	18	negro	22.1453	gnc	0	15	0	0	0	26	custodiol	10	0	0	0	0	0	#NULL!	#NULL!	#NULL!	#NULL!	0	7	84.41	0	0	0	365
2037	9	1	0	42	negro	24.6711	has	0	178	0	#NULL!	0	70	custodiol	8	0	0	0	0	0	#NULL!	#NULL!	#NULL!	#NULL!	0	12	91.4	0	0	0	365
1792	9	1	0	39	negro	25.3444	urol	0	156	0	0	0	66	custodiol	10	0	0	0	0	0	#NULL!	#NULL!	#NULL!	#NULL!	0	8	107.64	0	0	0	365
1854	9	1	1	54	branco	34.6861	dm	1	48	0	0	0	73	custodiol	16	1	0	0	0	0	#NULL!	#NULL!	#NULL!	#NULL!	0	11	52.03	0	0	0	365
1830	9	1	1	67	branco	27.9431	dm	1	15	0	0	0	94	custodiol	19.37	1	0	1	0	0	#NULL!	#NULL!	#NULL!	#NULL!	0	8	62.2	0	0	0	365
1818	9	1	0	47	branco	20.0288	has	0	52	0	0	0	65	custodiol	18	0	0	0	0	0	#NULL!	#NULL!	#NULL!	#NULL!	0	9	67.04	0	0	0	365
2016	9	1	0	62	branco	22.7694	drpa	0	36	0	0	0	83	custodiol	18	1	1	1	0	0	#NULL!	#NULL!	#NULL!	#NULL!	0	8	68.53	0	0	0	365
2007	9	1	1	52	branco	30.7958	drpa	0	35	0	0	0	67	custodiol	13	0	0	0	0	0	#NULL!	#NULL!	#NULL!	#NULL!	0	50	76.77	0	0	0	365
1787	9	1	1	46	branco	25.3069	gnc	0	48	0	0	0	55	custodiol	9	1	1	0	0	0	#NULL!	#NULL!	#NULL!	#NULL!	0	57	80.08	0	0	0	365
1971	9	1	1	60	branco	25.2826	drpa	0	84	0	0	0	85	custodiol	9	1	1	0	0	0	#NULL!	#NULL!	#NULL!	#NULL!	0	18	97.1	0	0	0	365
1777	9	1	1	60	pardo	29.4922	dm	1	17	0	0	0	80	custodiol	16	0	0	0	0	0	#NULL!	#NULL!	#NULL!	#NULL!	0	34	49.88	0	0	0	365
2050	9	1	0	53	pardo	17.0874	has	0	30	0	0	0	56	custodiol	8	0	0	0	0	0	#NULL!	#NULL!	#NULL!	#NULL!	0	8	84.17	0	0	0	365
1764	9	1	1	31	negro	30.2737	gnc	0	60	0	0	0	58	custodiol	9	0	1	0	0	0	#NULL!	#NULL!	#NULL!	#NULL!	0	18	84.27	0	0	0	365
1889	9	1	1	46	negro	20.9573	has	0	48	0	0	0	76	custodiol	11	0	0	0	0	0	#NULL!	#NULL!	#NULL!	#NULL!	0	10	92.81	0	0	0	365
1736	9	1	0	20	branco	13.9438	gnc	0	15	0	0	0	19	custodiol	15	0	0	0	0	0	#NULL!	#NULL!	#NULL!	#NULL!	0	11	39.82	0	0	0	365
1788	9	1	1	50	branco	33.3333	has	0	16	0	0	0	75	custodiol	15.1	1	1	0	0	0	#NULL!	#NULL!	#NULL!	#NULL!	0	52	40.21	0	0	0	365
1753	9	1	1	50	branco	20.0146	drpa	0	108	0	0	0	46	custodiol	17	0	0	0	0	0	#NULL!	#NULL!	#NULL!	#NULL!	0	9	87.37	0	0	0	365
1859	9	1	1	52	branco	23.3564	dm	1	11	0	0	0	51	custodiol	15	0	0	0	0	0	#NULL!	#NULL!	#NULL!	#NULL!	0	9	97.85	0	0	0	365
1897	9	1	0	31	branco	26.6097	gnc	0	72	0	#NULL!	0	37	custodiol	9	0	0	0	0	0	#NULL!	#NULL!	#NULL!	#NULL!	0	14	98.24	0	0	0	365
1920	9	1	1	45	pardo	26.2976	has	0	18	0	0	0	62	custodiol	16	0	0	0	0	0	#NULL!	#NULL!	#NULL!	#NULL!	0	20	29.89	0	1	0	29
1817	9	1	1	55	pardo	21.4876	has	0	165	0	0	0	65	custodiol	6	0	0	0	0	0	#NULL!	#NULL!	#NULL!	#NULL!	0	9	84.35	0	0	0	365
1860	9	1	1	55	pardo	28.5156	has	0	108	0	0	0	65	custodiol	9	0	0	0	0	0	#NULL!	#NULL!	#NULL!	#NULL!	0	10	84.35	0	0	0	365
1925	9	1	1	65	pardo	22.4913	has	0	36	0	0	0	85	custodiol	6	0	0	0	0	0	#NULL!	#NULL!	#NULL!	#NULL!	0	9	89.31	0	0	0	365
1966	9	1	0	62	pardo	27.6888	drpa	0	22	0	#NULL!	0	91	custodiol	5	1	1	0	0	0	#NULL!	#NULL!	#NULL!	#NULL!	0	12	97.69	0	0	0	365
1985	9	1	1	47	negro	20.7476	dm	1	72	0	0	1	82	custodiol	8	1	1	0	0	0	#NULL!	#NULL!	#NULL!	#NULL!	0	17	37.78	0	0	0	365
2013	9	1	0	38	negro	19.487	has	0	18	0	0	0	72	custodiol	7	1	1	1	0	0	#NULL!	#NULL!	#NULL!	#NULL!	0	17	82.76	0	0	0	365
1871	9	1	1	51	negro	29.4922	dm	1	22	0	0	0	81	custodiol	14	0	0	0	0	0	#NULL!	#NULL!	#NULL!	#NULL!	0	7	114.21	0	0	0	365
2042	9	1	1	56	branco	31.6374	dm	1	58	0	0	0	79	custodiol	8	0	0	0	1	0	1	1	#NULL!	#NULL!	0	14	74.65	0	0	0	365
1892	9	1	0	62	branco	26.6667	drpa	0	87	0	#NULL!	0	91	custodiol	19	1	1	0	0	0	#NULL!	#NULL!	#NULL!	#NULL!	0	16	79.01	0	0	0	365
1953	9	1	1	74	branco	26.7229	dm	1	54	0	0	0	97	custodiol	17	0	0	0	0	0	#NULL!	#NULL!	#NULL!	#NULL!	0	12	92.97	0	0	0	365
1816	9	1	0	62	branco	33.0579	has	0	121	0	0	0	83	custodiol	13	0	0	0	0	0	#NULL!	#NULL!	#NULL!	#NULL!	0	23	97.69	0	0	0	365
2008	9	1	0	42	branco	33.3848	has	0	48	0	#NULL!	0	62	custodiol	17	1	1	0	1	0	1	1	#NULL!	#NULL!	0	13	106.86	0	0	0	365
1809	9	1	1	31	pardo	40.9005	has	0	12	0	0	0	48	custodiol	15	1	1	0	0	0	#NULL!	#NULL!	#NULL!	#NULL!	0	24	34.65	0	0	0	365
1894	9	1	1	58	pardo	26.6436	has	0	4	0	0	0	81	custodiol	12	0	0	0	0	0	#NULL!	#NULL!	#NULL!	#NULL!	0	22	73.61	0	0	0	365
1824	9	1	1	18	pardo	14.8729	indet	0	17	0	0	0	15	custodiol	19	0	0	0	0	0	#NULL!	#NULL!	#NULL!	#NULL!	0	8	87.75	0	0	0	365
1725	9	1	1	42	pardo	30.7419	urol	0	60	0	0	0	62	custodiol	13	1	1	0	1	0	1	1	#NULL!	#NULL!	0	15	92.42	0	0	0	365
1869	9	1	0	54	negro	20	has	0	120	0	0	1	96	custodiol	16.25	1	1	1	0	0	#NULL!	#NULL!	#NULL!	#NULL!	0	14	28.51	0	0	0	365
2020	9	1	0	56	branco	19.5312	drpa	0	46	0	0	0	72	custodiol	20	0	0	0	0	0	#NULL!	#NULL!	#NULL!	#NULL!	0	8	62.93	0	0	0	365
1849	9	1	1	38	branco	25.6312	outras	0	22	0	0	0	54	custodiol	9	0	0	0	0	0	#NULL!	#NULL!	#NULL!	#NULL!	0	10	24.21	1	0	0	343
1939	9	1	0	50	pardo	30.2978	dm	1	31	0	0	0	69	custodiol	6	0	0	0	0	0	#NULL!	#NULL!	#NULL!	#NULL!	0	8	74.55	0	0	0	365
1827	9	1	1	59	branco	21.875	has	0	216	0	0	0	85	custodiol	13.35	1	1	1	0	0	#NULL!	#NULL!	#NULL!	#NULL!	0	12	0	1	0	0	266
1782	9	1	1	31	branco	25.0865	drpa	0	15	0	0	0	44	custodiol	15	0	0	0	0	0	#NULL!	#NULL!	#NULL!	#NULL!	0	7	61.15	0	0	0	365
1768	9	1	1	48	branco	24.1217	gnc	0	78	0	0	0	67	custodiol	12	0	0	0	0	0	#NULL!	#NULL!	#NULL!	#NULL!	0	8	88.61	0	0	0	365
1726	9	1	1	43	pardo	24.9796	gnc	0	120	1	#NULL!	1	61	custodiol	6	1	1	0	0	0	#NULL!	#NULL!	#NULL!	#NULL!	0	16	14.89	0	0	0	365
1981	9	1	0	48	pardo	22.1453	has	0	34	1	#NULL!	0	55	custodiol	16	1	1	0	0	0	#NULL!	#NULL!	#NULL!	#NULL!	0	11	59.32	0	0	0	365
1887	9	1	1	22	branco	22.7903	gnc	0	43	0	0	1	4	custodiol	13	1	1	0	0	0	#NULL!	#NULL!	#NULL!	#NULL!	0	10	0	1	0	0	237
1767	9	1	1	56	branco	22.7147	gnc	0	132	0	0	1	74	custodiol	13	1	1	0	0	0	#NULL!	#NULL!	#NULL!	#NULL!	0	12	47.45	0	0	0	365
1931	9	1	1	40	branco	25.2595	gnc	0	108	0	0	0	42	custodiol	14	0	0	0	0	0	#NULL!	#NULL!	#NULL!	#NULL!	0	18	62.4	0	0	0	365
2011	9	1	0	41	branco	16.6493	has	0	16	0	#NULL!	0	46	custodiol	17	1	1	0	0	0	#NULL!	#NULL!	#NULL!	#NULL!	0	11	113.22	0	0	0	365
1928	9	1	0	40	pardo	25.8478	gnc	0	13	0	0	0	52	custodiol	17.7	1	1	1	0	0	#NULL!	#NULL!	#NULL!	#NULL!	0	21	17.93	0	0	0	365
1934	9	1	1	33	pardo	25.9516	gnc	0	24	0	0	0	12	custodiol	9	1	1	1	0	0	#NULL!	#NULL!	#NULL!	#NULL!	0	16	45.31	0	0	0	365
1935	9	1	1	33	pardo	25.9516	indet	0	24	0	0	0	12	custodiol	9	1	1	1	0	0	#NULL!	#NULL!	#NULL!	#NULL!	0	16	45.31	0	0	0	365
1784	9	1	0	57	pardo	25.8372	has	0	54	0	0	0	63	custodiol	15.22	0	0	0	0	0	#NULL!	#NULL!	#NULL!	#NULL!	0	8	55.69	0	0	0	365
2002	9	1	1	44	negro	24.6914	has	0	16	0	0	0	57	custodiol	18	1	1	0	0	0	#NULL!	#NULL!	#NULL!	#NULL!	0	15	45.69	0	0	0	365
1728	9	1	1	56	branco	21.4536	has	0	15	0	0	1	75	custodiol	11	1	1	0	0	0	#NULL!	#NULL!	#NULL!	#NULL!	0	13	67.19	0	1	0	87
733	1	1	1	60.8658	branco	31.1791	dm	1	38	0	0	0	66	custodiol	16	1	0	1	0	0	#NULL!	#NULL!	#NULL!	#NULL!	0	5	94.13	0	0	0	365
1812	9	1	1	49	branco	30.8248	drpa	0	48	0	0	1	52	custodiol	6	1	1	0	0	0	#NULL!	#NULL!	#NULL!	#NULL!	0	13	35.88	0	0	0	365
1808	9	1	1	55	branco	22.8374	dm	1	11	0	0	0	54	custodiol	15	1	1	0	0	0	#NULL!	#NULL!	#NULL!	#NULL!	0	46	36.49	0	0	0	365
1912	9	1	0	49	branco	33.8021	drpa	0	12	0	0	1	52	custodiol	17.14	1	1	0	0	0	#NULL!	#NULL!	#NULL!	#NULL!	0	11	44.01	0	0	0	365
2049	9	1	1	34	branco	20.4152	gnc	0	12	0	0	0	22	custodiol	7	0	0	0	0	0	#NULL!	#NULL!	#NULL!	#NULL!	0	9	71.19	0	0	0	365
1825	9	1	1	65	pardo	22.7018	drpa	0	17	0	0	0	75	custodiol	8	0	0	0	0	0	#NULL!	#NULL!	#NULL!	#NULL!	0	7	48.16	0	0	0	365
1917	9	1	0	57	negro	22.6562	dm	1	74	0	#NULL!	0	74	custodiol	19	1	1	0	0	0	#NULL!	#NULL!	#NULL!	#NULL!	0	17	134	0	0	0	365
1954	9	1	1	50	#NULL!	26.8698	drpa	0	24	0	0	0	39	custodiol	13	0	0	0	0	0	#NULL!	#NULL!	#NULL!	#NULL!	0	26	27.52	0	1	0	72
2048	9	1	1	58	branco	24.6045	outras	0	39	0	#NULL!	0	61	custodiol	9.56	1	1	1	0	0	#NULL!	#NULL!	#NULL!	#NULL!	0	9	33.68	0	1	0	149
1798	9	1	1	48	branco	20.9366	has	0	29	0	0	0	41	custodiol	18	0	0	0	0	0	#NULL!	#NULL!	#NULL!	#NULL!	0	6	34.16	0	0	0	365
1970	9	1	1	32	branco	22.0522	gnc	0	55	0	0	0	17	custodiol	13	0	0	0	0	0	#NULL!	#NULL!	#NULL!	#NULL!	0	7	60.73	0	0	0	365
1924	9	1	0	59	pardo	23.4375	has	0	24	0	#NULL!	0	68	custodiol	13	1	1	0	1	0	1	1	#NULL!	#NULL!	0	13	17.01	0	0	0	365
1802	9	1	1	47	pardo	27.1809	gnc	0	12	0	0	0	40	custodiol	20	0	0	0	0	0	#NULL!	#NULL!	#NULL!	#NULL!	0	6	50.55	0	0	0	365
1994	9	1	1	46	pardo	23.1481	drpa	0	40	0	0	1	56	custodiol	16	1	1	0	0	0	#NULL!	#NULL!	#NULL!	#NULL!	0	10	50.91	0	0	0	365
1795	9	1	1	53	pardo	21.7993	has	0	150	0	#NULL!	0	52	custodiol	20	0	0	0	0	0	#NULL!	#NULL!	#NULL!	#NULL!	0	8	68.62	0	0	0	365
3061	13	2	1	53.9644	branco	39.2104	gnc	0	62.1	0	0	0	52	custodiol	20.1	0	0	0	0	0	#NULL!	#NULL!	#NULL!	#NULL!	0	#NULL!	0	1	0	0	53
1778	9	1	1	37	branco	28.7037	gnc	0	84	0	0	0	35	custodiol	14	0	0	0	0	0	#NULL!	#NULL!	#NULL!	#NULL!	0	14	30.15	0	0	0	365
1863	9	1	1	63	branco	29.4023	has	0	8	0	0	0	85	custodiol	17	0	0	0	0	0	#NULL!	#NULL!	#NULL!	#NULL!	0	9	41.98	0	0	0	365
1890	9	1	0	28	branco	24.974	gnc	0	14	0	0	0	12	custodiol	13	0	0	0	0	0	#NULL!	#NULL!	#NULL!	#NULL!	0	15	43.4	0	0	0	365
1803	9	1	0	55	branco	23.0112	dm	1	50	0	#NULL!	0	75	custodiol	19	1	1	0	1	0	1	1	#NULL!	#NULL!	0	16	46.15	0	0	0	365
2026	9	1	1	45	branco	21.7993	gnc	0	24	0	0	0	25	custodiol	15	1	1	0	0	0	#NULL!	#NULL!	#NULL!	#NULL!	0	17	102.79	0	0	0	365
2010	9	1	0	47	pardo	23.4375	gnc	0	20	0	0	0	37	custodiol	17	0	0	0	0	0	#NULL!	#NULL!	#NULL!	#NULL!	0	23	53.77	0	0	0	365
1790	9	1	1	53	pardo	24.3865	dm	1	191	0	0	0	67	custodiol	16.41	0	0	0	0	0	#NULL!	#NULL!	#NULL!	#NULL!	0	11	85.55	0	0	0	365
1850	9	1	1	51	negro	25.763	has	0	48	0	0	1	62	custodiol	14	1	1	0	0	0	#NULL!	#NULL!	#NULL!	#NULL!	0	8	36.73	0	0	0	365
1967	9	1	1	54	negro	21.2963	has	0	35	0	0	0	83	custodiol	19	0	0	0	0	0	#NULL!	#NULL!	#NULL!	#NULL!	0	10	124	0	0	0	365
2003	9	1	1	48	#NULL!	25.3515	has	0	60	0	0	0	43	custodiol	13	0	0	0	0	0	#NULL!	#NULL!	#NULL!	#NULL!	0	9	71.08	0	0	0	365
1755	9	1	0	59	branco	30.0781	dm	1	10	0	0	1	84	custodiol	15	1	1	1	0	0	#NULL!	#NULL!	#NULL!	#NULL!	0	46	22.51	0	1	0	46
1706	9	1	0	44	branco	20.9366	drpa	0	36	0	0	1	63	custodiol	18	1	1	0	0	0	#NULL!	#NULL!	#NULL!	#NULL!	0	11	31.51	0	0	0	365
2022	9	1	1	68	branco	32.001	has	0	18	0	0	1	94	custodiol	17	1	1	0	0	0	#NULL!	#NULL!	#NULL!	#NULL!	0	8	47.16	0	0	0	365
1929	9	1	0	65	branco	22.0317	indet	0	84	0	#NULL!	1	92	custodiol	14.26	1	1	0	0	0	#NULL!	#NULL!	#NULL!	#NULL!	0	19	47.39	0	0	0	365
1942	9	1	1	55	pardo	29.0657	dm	1	16	0	0	1	77	custodiol	17	1	1	1	0	0	#NULL!	#NULL!	#NULL!	#NULL!	0	61	13.69	0	0	0	365
1999	9	1	1	59	pardo	20.2449	dm	1	48	0	0	0	90	custodiol	20	1	1	0	0	0	#NULL!	#NULL!	#NULL!	#NULL!	0	10	50.24	0	0	0	365
1823	9	1	0	68	branco	25.8876	gnc	0	28	0	0	0	97	custodiol	13	1	1	0	0	0	#NULL!	#NULL!	#NULL!	#NULL!	0	10	21.13	0	0	0	365
1794	9	1	0	36	pardo	23.8087	has	0	107	0	0	1	55	custodiol	20.2	1	1	1	0	0	#NULL!	#NULL!	#NULL!	#NULL!	0	11	25.13	0	0	0	365
1867	9	1	1	30	pardo	28.699	gnc	0	81	0	0	1	47	custodiol	20	1	1	0	0	0	#NULL!	#NULL!	#NULL!	#NULL!	0	16	56.96	0	0	0	365
1937	9	1	1	48	branco	27.3356	dm	1	72	0	0	0	70	custodiol	6	0	0	0	0	0	#NULL!	#NULL!	#NULL!	#NULL!	0	9	64.52	0	0	0	365
1773	9	1	1	39	pardo	30.5556	has	0	19	0	0	0	59	custodiol	16	1	1	0	0	0	#NULL!	#NULL!	#NULL!	#NULL!	0	20	27.18	0	0	0	365
1993	9	1	1	40	negro	28.7347	gnc	0	60	0	0	0	79	custodiol	20	1	1	0	0	0	#NULL!	#NULL!	#NULL!	#NULL!	0	11	35.88	0	0	0	365
2000	9	1	1	60	negro	24.3865	has	0	46	0	0	1	98	custodiol	13	1	0	0	0	0	#NULL!	#NULL!	#NULL!	#NULL!	0	30	36.39	0	0	0	365
1704	9	1	1	59	negro	26.8519	has	0	73	0	0	0	91	custodiol	13	1	1	0	0	0	#NULL!	#NULL!	#NULL!	#NULL!	0	10	95.06	0	0	0	365
1806	9	1	1	58	negro	25.6055	has	0	46	0	0	1	93	custodiol	14	1	0	1	0	0	#NULL!	#NULL!	#NULL!	#NULL!	0	9	95.73	0	0	0	365
1853	9	1	1	54	branco	30.0621	dm	1	12	0	0	1	69	custodiol	14	1	1	0	0	0	#NULL!	#NULL!	#NULL!	#NULL!	0	8	61.86	0	0	0	365
1952	9	1	1	60	branco	31.4879	has	0	7	0	0	0	68	custodiol	15	1	1	0	0	0	#NULL!	#NULL!	#NULL!	#NULL!	0	15	54.22	0	0	0	365
2029	9	1	0	62	pardo	27.7344	dm	1	22	0	0	1	83	custodiol	15	1	1	0	0	0	#NULL!	#NULL!	#NULL!	#NULL!	0	12	24.6	0	0	0	365
2047	9	1	1	29	pardo	21.4844	outras	0	149	0	0	1	9	custodiol	16	1	1	0	0	0	#NULL!	#NULL!	#NULL!	#NULL!	0	10	67.42	0	0	0	365
1727	9	1	1	59	branco	22.571	gnc	0	57	1	#NULL!	1	80	custodiol	18.13	1	1	0	0	0	#NULL!	#NULL!	#NULL!	#NULL!	0	18	43.18	0	0	0	365
1826	9	1	1	65	pardo	22.7018	drpa	0	18	0	0	0	75	custodiol	8	0	0	0	0	0	#NULL!	#NULL!	#NULL!	#NULL!	0	7	48.16	0	0	0	365
2032	9	1	1	48	negro	22.3094	dm	1	12	0	0	0	73	custodiol	14	0	0	0	0	0	#NULL!	#NULL!	#NULL!	#NULL!	0	7	102.69	0	0	0	365
1984	9	1	1	50	pardo	24.0741	has	0	28	0	0	1	61	custodiol	16	1	1	0	0	0	#NULL!	#NULL!	#NULL!	#NULL!	0	17	28.86	0	0	0	365
1896	9	1	1	51	pardo	21.6296	drpa	0	7	0	0	1	75	custodiol	11.34	1	1	1	0	0	#NULL!	#NULL!	#NULL!	#NULL!	0	28	18.44	0	0	0	365
1922	9	1	1	50	branco	23.4568	dm	1	22	0	0	1	66	custodiol	17	1	1	0	0	0	#NULL!	#NULL!	#NULL!	#NULL!	0	14	31.92	0	0	0	365
2034	9	1	1	67	branco	25.6489	has	0	24	0	0	1	94	custodiol	15	1	1	0	0	0	#NULL!	#NULL!	#NULL!	#NULL!	0	12	88.07	0	0	0	365
1821	9	1	0	54	pardo	19.7384	gnc	0	16	0	0	1	89	custodiol	10.25	1	1	1	0	0	#NULL!	#NULL!	#NULL!	#NULL!	0	12	56.87	0	0	0	365
1771	9	1	1	69	branco	36.5062	gnc	0	18	0	0	0	100	custodiol	20	1	1	0	1	0	1	1	#NULL!	#NULL!	0	32	31.18	0	0	0	365
1881	9	1	1	24	#NULL!	23.4375	outras	0	161	0	0	0	38	custodiol	8	0	1	0	0	0	#NULL!	#NULL!	#NULL!	#NULL!	0	14	64.24	0	0	0	365
2009	9	1	1	38	branco	19.79	dm	1	12	0	0	1	59	custodiol	16	1	0	0	0	0	#NULL!	#NULL!	#NULL!	#NULL!	0	10	53.85	0	0	0	365
1914	9	1	1	51	negro	25.5922	has	0	133	0	0	1	89	custodiol	12	1	0	0	0	0	#NULL!	#NULL!	#NULL!	#NULL!	0	10	52.94	0	0	0	365
1730	9	1	1	60	negro	19.2388	has	0	96	0	0	1	97	custodiol	17	1	1	1	0	0	#NULL!	#NULL!	#NULL!	#NULL!	0	16	43.44	0	0	0	365
1793	9	1	1	30	branco	25.0593	gnc	0	11	0	0	1	42	custodiol	15	0	0	0	0	0	#NULL!	#NULL!	#NULL!	#NULL!	0	19	43.49	0	0	0	365
1815	9	1	1	25	pardo	27.102	gnc	0	6	0	0	1	32	custodiol	12	0	0	0	0	0	#NULL!	#NULL!	#NULL!	#NULL!	0	14	34.4	0	0	0	365
1980	9	1	0	46	pardo	23.3242	outras	0	178	0	0	1	63	custodiol	18	0	0	0	0	0	#NULL!	#NULL!	#NULL!	#NULL!	0	19	41.35	0	0	0	365
1865	9	1	1	55	branco	27.4717	has	0	22	1	0	1	74	custodiol	9	1	1	0	0	0	#NULL!	#NULL!	#NULL!	#NULL!	0	#NULL!	12.05	0	0	0	365
1839	9	1	1	34	branco	30.2737	gnc	0	16	0	0	0	28	custodiol	8	0	0	0	0	0	#NULL!	#NULL!	#NULL!	#NULL!	0	28	37.69	0	0	0	365
1757	9	1	0	46	branco	23.9512	dm	1	33	0	0	0	41	custodiol	9	0	0	0	0	0	#NULL!	#NULL!	#NULL!	#NULL!	0	19	49.16	0	0	0	365
1715	9	1	0	36	branco	20.4382	gnc	0	44	0	0	0	27	custodiol	13	0	0	0	0	0	#NULL!	#NULL!	#NULL!	#NULL!	0	8	72.42	0	0	0	365
1856	9	1	1	61	branco	26.4236	dm	1	5	0	0	0	72	custodiol	17	0	0	0	0	0	#NULL!	#NULL!	#NULL!	#NULL!	0	12	91.86	0	0	0	365
1754	9	1	1	39	pardo	29.7578	has	0	18	0	0	1	45	custodiol	17	1	1	0	0	0	#NULL!	#NULL!	#NULL!	#NULL!	0	21	12.29	0	0	0	365
1835	9	1	1	53	pardo	22.7903	has	0	26	0	0	0	67	custodiol	16	1	1	1	0	0	#NULL!	#NULL!	#NULL!	#NULL!	0	8	62.29	0	0	0	365
1909	9	1	1	51	pardo	21.1073	has	0	20	0	0	1	65	custodiol	13	1	1	0	0	0	#NULL!	#NULL!	#NULL!	#NULL!	0	16	86.76	0	0	0	365
2018	9	1	0	45	negro	24.2188	has	0	48	0	0	0	67	custodiol	14	0	0	0	0	0	#NULL!	#NULL!	#NULL!	#NULL!	0	16	52.46	0	0	0	365
1880	9	1	1	59	branco	25.6055	outras	0	19	0	0	0	70	custodiol	7	0	0	0	0	0	#NULL!	#NULL!	#NULL!	#NULL!	0	17	22.64	0	0	0	365
1947	9	1	1	61	pardo	26.8136	gnc	0	67	0	0	0	70	custodiol	14	0	0	0	0	0	#NULL!	#NULL!	#NULL!	#NULL!	0	12	80.87	0	0	0	365
1990	9	1	0	44	pardo	21.6441	gnc	0	96	0	0	0	28	custodiol	19	0	0	0	0	0	#NULL!	#NULL!	#NULL!	#NULL!	0	8	105.37	0	0	0	365
1766	9	1	1	41	negro	29.0688	gnc	0	8	0	0	0	56	custodiol	10	0	0	0	0	0	#NULL!	#NULL!	#NULL!	#NULL!	0	10	78.55	0	0	0	365
2001	9	1	0	43	pardo	30.1103	has	0	31	0	0	1	29	custodiol	7	1	1	1	0	0	#NULL!	#NULL!	#NULL!	#NULL!	0	8	18.27	0	0	0	365
1948	9	1	1	62	negro	22.1297	indet	0	24	0	0	0	94	custodiol	11	0	0	0	0	0	#NULL!	#NULL!	#NULL!	#NULL!	0	37	32.3	0	0	0	365
1724	9	1	1	68	branco	28.0277	dm	1	25	0	0	1	93	custodiol	14	1	1	0	0	0	#NULL!	#NULL!	#NULL!	#NULL!	0	12	51.26	0	0	0	365
1759	9	1	1	57	branco	31.6374	dm	1	19	0	0	0	76	custodiol	15	1	1	0	0	0	#NULL!	#NULL!	#NULL!	#NULL!	0	24	55.38	0	0	0	365
1891	9	1	1	36	branco	21.6128	drpa	0	7	0	0	1	24	custodiol	20	1	1	0	0	0	#NULL!	#NULL!	#NULL!	#NULL!	0	15	64.18	0	0	0	365
1888	9	1	1	31	pardo	26.595	gnc	0	59	0	0	0	14	custodiol	13	1	1	1	0	0	#NULL!	#NULL!	#NULL!	#NULL!	0	39	0	1	0	0	20
1876	9	1	0	47	pardo	25.3906	has	0	180	0	0	0	44	custodiol	20	1	1	1	0	0	#NULL!	#NULL!	#NULL!	#NULL!	0	39	37.98	0	0	0	365
1842	9	1	0	63	pardo	20.6174	indet	0	68	0	#NULL!	1	71	custodiol	9	1	1	0	0	0	#NULL!	#NULL!	#NULL!	#NULL!	0	8	53.39	0	0	0	365
2014	9	1	1	56	pardo	24.4193	has	0	13	0	0	1	54	custodiol	19	0	0	0	0	0	#NULL!	#NULL!	#NULL!	#NULL!	0	10	67.19	0	0	0	365
2021	9	1	0	48	branco	25.9695	urol	0	36	0	0	0	58	custodiol	20	1	1	0	0	0	#NULL!	#NULL!	#NULL!	#NULL!	0	10	87.18	0	0	0	185
1882	9	1	1	29	pardo	21.551	outras	0	34	0	0	0	16	custodiol	6	0	0	0	0	0	#NULL!	#NULL!	#NULL!	#NULL!	0	10	62.02	0	0	0	365
1908	9	1	1	44	branco	18.3391	gnc	0	141	1	0	0	53	custodiol	18.12	1	1	0	0	0	#NULL!	#NULL!	#NULL!	#NULL!	0	8	73.1	0	0	0	365
1717	9	1	1	29	branco	23.1837	gnc	0	22	0	0	0	34	custodiol	15	1	0	0	0	0	#NULL!	#NULL!	#NULL!	#NULL!	0	12	81.23	0	0	0	365
1758	9	1	0	42	branco	15.6087	has	0	114	0	0	0	28	custodiol	20	0	0	0	0	0	#NULL!	#NULL!	#NULL!	#NULL!	0	8	112.42	0	0	0	365
1756	9	1	0	62	branco	30.4878	dm	1	23	0	0	1	92	custodiol	16	1	1	0	0	0	#NULL!	#NULL!	#NULL!	#NULL!	0	9	29.64	0	0	0	365
1829	9	1	0	39	pardo	22.9591	has	0	24	0	#NULL!	1	59	custodiol	12	1	1	0	0	0	#NULL!	#NULL!	#NULL!	#NULL!	0	8	56.88	0	0	0	365
1943	9	1	1	61	branco	21.8685	gnc	0	17	0	0	0	62	custodiol	10	1	1	0	0	0	#NULL!	#NULL!	#NULL!	#NULL!	0	19	80.87	0	0	0	365
1811	9	1	1	37	branco	23.3234	gnc	0	24	1	0	0	28	custodiol	12	1	1	0	0	0	#NULL!	#NULL!	#NULL!	#NULL!	0	11	18.47	0	0	0	365
2025	9	1	1	41	branco	22.8624	indet	0	24	0	0	0	24	custodiol	20	0	0	0	0	0	#NULL!	#NULL!	#NULL!	#NULL!	0	11	49	0	0	0	365
1705	9	1	0	52	branco	32	outras	0	17	0	0	0	51	custodiol	14	0	0	0	0	0	#NULL!	#NULL!	#NULL!	#NULL!	0	11	99.62	0	0	0	365
1898	9	1	1	26	pardo	20.984	gnc	0	68	0	0	0	5	custodiol	13	0	0	0	0	0	#NULL!	#NULL!	#NULL!	#NULL!	0	17	54.45	0	0	0	365
1933	9	1	0	49	pardo	29.6875	has	0	181	0	0	0	59	custodiol	14	1	0	0	0	0	#NULL!	#NULL!	#NULL!	#NULL!	0	16	53.02	0	0	0	365
1747	9	1	1	66	negro	20.9371	dm	1	181	0	0	0	97	custodiol	15	0	0	0	0	0	#NULL!	#NULL!	#NULL!	#NULL!	0	10	65.9	0	1	0	360
3183	13	2	1	26.1562	branco	18.5185	gnc	0	15	0	0	0	31	custodiol	19	1	1	0	0	0	#NULL!	#NULL!	#NULL!	#NULL!	0	#NULL!	111.32	0	0	0	365
4044	3	1	1	30.611	pardo	24.2972	indet	0	74.7	0	0	0	16	custodiol	19.4	0	0	0	1	1	9	3	9	3	9	21	57.15	0	0	0	365
3969	3	1	1	75.3945	branco	28.4053	indet	0	47.3	0	0	1	100	custodiol	15.5	0	0	0	1	1	7	3	7	3	7	12	20.18	0	0	0	365
4081	3	1	1	53.2329	branco	23.255	dm	1	54	0	0	1	79	custodiol	9.3	1	1	0	1	1	15	5	15	5	15	25	21.75	0	0	0	365
4038	3	1	1	55.8548	branco	27.4145	outras	0	24	0	0	1	85	custodiol	19	1	1	0	1	1	4	3	4	3	4	9	32.5	0	0	0	365
1148	1	1	1	57.3233	pardo	26.9852	dm	1	17	0	0	1	90	custodiol	20	1	1	0	1	1	#NULL!	#NULL!	#NULL!	#NULL!	#NULL!	5	34.04	0	0	0	365
2680	15	3	1	46.5973	pardo	19.9219	indet	0	68	0	0	0	44	custodiol	19.3	1	1	0	1	1	8	4	8	4	8	14	89.48	0	0	0	365
2697	15	3	0	66.5342	pardo	14.5243	drpa	0	131	0	0	0	84	custodiol	15.8	1	1	1	1	1	23	9	23	9	23	36	108.13	0	0	0	365
2876	16	3	0	49.7918	pardo	25.7657	gnc	0	36	1	0	0	46	custodiol	17.7	1	1	0	1	1	4	1	4	1	4	13	13.52	0	0	0	365
2889	16	3	0	29.4384	negro	17.4191	indet	0	36	0	0	0	67	custodiol	20.4	1	1	1	1	1	24	11	24	11	24	31	46.28	0	0	0	365
227	1	1	0	49.526	branco	22.0386	indet	0	61	0	0	0	60	custodiol	17	1	0	0	1	1	2	1	2	1	2	16	39.7	0	0	0	365
3948	10	1	1	60.1041	branco	#NULL!	gnc	0	25	1	0	0	89	custodiol	20.72	1	0	0	1	1	#NULL!	#NULL!	#NULL!	#NULL!	#NULL!	#NULL!	65.28	0	0	0	365
2898	16	3	0	30.1178	branco	31.7083	indet	0	14	0	0	0	23	custodiol	20.2	1	1	1	1	1	2	1	2	1	2	8	60.55	0	0	0	365
3326	17	3	1	22.211	branco	16.9747	gnc	0	3	0	0	0	37	custodiol	14	1	0	0	1	1	3	1	3	1	3	9	77.34	0	0	0	365
2755	15	3	1	61.9918	pardo	34.9368	dm	1	29	0	0	0	88	custodiol	20.1	1	1	0	1	1	11	5	11	5	11	18	20.45	0	0	0	365
2628	15	3	1	41.3123	pardo	21.3039	gnc	0	84	0	0	0	47	custodiol	17	0	0	0	1	1	22	9	22	9	22	35	25.63	0	0	0	365
2633	15	3	0	52.2904	pardo	34.6831	dm	1	63	1	0	0	69	custodiol	16.6	1	0	0	1	1	2	1	2	1	2	36	47.03	0	0	0	365
2721	15	3	1	49.263	pardo	32.872	gnc	0	35	0	0	0	52	custodiol	18.3	1	1	0	1	1	8	4	8	4	8	12	58.47	0	0	0	365
2637	15	3	0	51.2384	pardo	24.9199	drpa	0	8	0	0	0	59	custodiol	17.2	1	0	0	1	1	3	3	3	3	3	11	65.07	0	0	0	365
2703	15	3	1	22.6247	pardo	19.5006	gnc	0	61	0	0	0	30	custodiol	16.8	1	1	0	1	1	9	5	9	5	9	18	77.11	0	0	0	365
2758	15	3	1	48.2548	pardo	22.4913	indet	0	25	0	0	0	56	custodiol	20.9	1	1	0	1	1	15	5	15	5	15	20	78.82	0	0	0	365
2762	15	3	0	55.8356	pardo	23.2434	drpa	0	62	0	0	0	75	custodiol	16.8	1	1	0	1	1	2	1	2	1	2	12	82.51	0	0	0	365
2720	15	3	0	46.2904	pardo	21.9289	has	0	244	1	0	0	55	custodiol	20.2	1	1	0	1	1	4	3	4	3	4	12	88.23	0	0	0	365
2693	15	3	1	23.5096	pardo	21.6333	gnc	0	33	0	0	0	27	custodiol	19.5	1	1	0	1	1	2	2	2	2	2	8	93.78	0	0	0	365
2728	15	3	1	39.0493	pardo	25.6745	gnc	0	30	0	0	0	59	custodiol	18.9	1	1	0	1	1	6	5	6	5	6	12	94.36	0	0	0	365
2688	15	3	1	50.3151	pardo	17.9982	indet	0	204	0	0	0	56	custodiol	18.8	1	1	0	1	1	11	6	11	6	11	22	99.02	0	0	0	365
2938	16	3	1	26.1342	pardo	19.7055	urol	0	120	0	0	0	30	custodiol	18.8	1	1	1	1	1	40	15	40	15	40	43	35.85	0	0	0	365
2933	16	3	0	37.5288	pardo	19.8178	gnc	0	96	1	1	0	41	custodiol	13.1	1	1	1	1	1	9	5	9	5	9	16	52.17	0	0	0	365
2967	16	3	0	47.5479	pardo	25.1486	gnc	0	24	0	0	0	59	custodiol	17.2	1	1	0	1	1	10	4	10	4	10	22	66.78	0	0	0	365
2947	16	3	0	48.9945	pardo	28.8889	dm	1	28	0	0	0	35	custodiol	20.9	1	1	1	1	1	9	6	9	6	9	38	75.08	0	0	0	365
2752	15	3	1	49.274	negro	30.8012	has	0	75	0	0	0	77	custodiol	20.7	1	1	0	1	1	7	3	7	3	7	28	74.11	0	0	0	365
2798	16	3	1	66.4411	negro	21.9671	urol	0	84	0	0	0	98	custodiol	20.8	1	1	1	1	1	6	5	6	5	6	26	72.37	0	0	0	365
2811	16	3	1	31.4027	pardo	16.4446	gnc	0	156	1	1	0	21	custodiol	15.5	1	1	1	1	1	3	3	3	3	3	18	66.29	0	0	0	365
4005	3	1	0	30.9589	branco	26.2222	indet	0	10	0	0	0	21	custodiol	16	0	0	0	1	1	13	9	13	9	13	23	0	1	0	0	13
4035	3	1	1	55.874	branco	29.7458	has	0	26	0	0	0	79	custodiol	17	1	1	0	1	1	13	5	13	5	13	45	25.23	0	0	0	365
4131	3	1	1	51.7808	branco	29.2388	gnc	0	26.6	0	0	0	70	custodiol	15.55	0	0	0	1	1	4	1	4	1	4	12	58.97	0	0	0	365
4022	3	1	1	40.8219	pardo	21.8851	dm	1	20.6	0	0	0	45	custodiol	14	0	0	0	1	1	10	4	10	4	10	22	57.08	0	0	0	365
446	1	1	1	29.1205	branco	28.5627	has	0	15	0	0	1	58	custodiol	13	0	0	0	1	1	6	3	6	3	6	10	46.27	0	0	0	365
331	1	1	0	53.3507	branco	27.7551	indet	0	44	0	0	1	82	custodiol	15	1	0	0	1	1	13	6	13	6	13	21	60.44	0	0	0	365
436	1	1	1	49.6712	pardo	20.0796	gnc	0	3	1	0	1	69	custodiol	14	1	0	0	1	1	5	2	5	2	5	9	44.21	0	0	0	365
412	1	1	0	64.5507	branco	18.9453	outras	0	11	0	0	0	93	custodiol	14	1	0	0	1	1	7	4	7	4	7	15	6.19	0	1	0	33
4054	3	1	1	54.8822	branco	24.8445	dm	1	38	0	0	0	80	custodiol	15	0	0	0	1	1	15	5	15	5	15	27	60.91	0	0	0	365
721	1	1	1	45.7315	negro	16.9796	indet	0	160	0	0	0	79	custodiol	15	1	0	0	1	1	9	5	9	5	9	19	89.06	0	0	0	365
1095	1	1	0	57.9205	branco	20.2422	indet	0	24	0	0	0	78	custodiol	17	1	0	0	1	1	4	3	4	3	4	10	27.86	0	0	0	365
69	1	1	0	26.811	branco	31.6443	indet	0	5	1	0	1	34	custodiol	16	1	0	0	1	1	10	4	10	4	10	16	35.55	0	0	0	365
1106	1	1	0	35.7753	branco	34.3125	indet	0	18	0	0	0	42	custodiol	20	1	0	0	1	1	2	1	2	1	2	7	44.43	0	0	0	365
1022	1	1	1	69.7534	branco	28.4091	indet	0	16	0	0	0	89	custodiol	19	1	0	0	1	1	7	4	7	4	7	12	45.84	0	0	0	365
152	1	1	0	47.1726	branco	29.5684	dm	1	18	0	0	0	57	custodiol	20	1	0	0	1	1	2	2	2	2	2	7	53.71	0	0	0	365
4101	3	1	1	48.4219	branco	23.0523	outras	0	74	0	0	0	50	custodiol	18	0	0	0	1	1	11	5	11	5	11	25	64.33	0	0	0	365
3653	10	1	1	66.3178	branco	#NULL!	indet	0	192	0	0	1	88	custodiol	20.73	0	0	0	1	1	#NULL!	#NULL!	#NULL!	#NULL!	#NULL!	#NULL!	44.47	0	0	0	365
236	1	1	0	44.8712	pardo	35.4308	has	0	51	0	0	0	56	custodiol	17	1	0	0	1	1	8	3	8	3	8	11	30.73	0	0	0	365
647	1	1	0	54.6877	negro	28.8265	indet	0	132	0	0	0	63	custodiol	19	1	0	0	1	1	8	4	8	4	8	15	71.03	0	0	0	365
931	1	1	0	33.0849	branco	#NULL!	has	0	25	0	0	0	16	custodiol	19	1	0	0	1	1	2	2	2	2	2	7	68.11	0	0	0	365
2701	15	3	0	60.9479	pardo	24.977	dm	1	18	0	0	0	87	custodiol	17.6	1	1	0	1	1	22	12	22	12	22	36	29.86	0	0	0	365
2659	15	3	0	67.4137	pardo	29.2969	urol	0	58	0	0	0	87	custodiol	19.9	1	0	0	1	1	6	3	6	3	6	12	35.57	0	0	0	365
2763	15	3	1	39.0575	pardo	18.3058	gnc	0	52	0	0	0	47	custodiol	15.3	1	1	0	1	1	2	1	2	1	2	15	46.36	0	0	0	365
2623	15	3	1	57.8192	pardo	23.4586	drpa	0	45	0	0	1	70	custodiol	16.1	0	0	0	1	1	3	2	3	2	3	82	46.85	0	0	0	365
2640	15	3	1	65.5479	pardo	28.578	dm	1	32	0	0	0	65	custodiol	20	1	0	0	1	1	4	4	4	4	4	12	88.97	0	0	0	365
2856	16	3	0	28.5178	negro	21.5045	urol	0	180	1	0	0	31	custodiol	20.1	1	1	1	1	1	4	4	4	4	4	19	38.27	0	0	0	365
3962	3	1	1	58.5699	branco	27.4145	gnc	0	45.2	0	0	0	76	custodiol	10.3	0	0	0	1	1	12	5	12	5	12	28	0	1	0	0	219
4040	3	1	1	44.7945	branco	26.8519	has	0	105	0	0	0	57	custodiol	16	0	0	0	1	1	12	3	12	3	12	22	52.13	0	0	0	365
4121	3	1	1	43.937	branco	24.8585	dm	1	31	0	0	0	51	custodiol	20.4	0	0	0	1	1	6	1	6	1	6	13	66.39	0	0	0	365
3976	3	1	0	71.8438	pardo	23.7118	urol	0	78	0	0	0	97	custodiol	19.15	0	0	0	1	1	63	20	63	20	63	79	19.24	0	1	0	79
4132	3	1	1	19.5342	pardo	20.1769	has	0	16	0	0	0	25	custodiol	20	0	0	0	1	1	17	3	17	3	17	27	44.91	0	0	0	365
4152	3	1	1	39.7973	pardo	20.202	indet	0	39	0	0	0	30	custodiol	15.5	0	0	0	1	1	5	2	5	2	5	14	67.72	0	0	0	365
115	1	1	0	61.9315	branco	24.2701	indet	0	28	0	0	1	95	custodiol	18	1	1	0	1	1	9	5	9	5	9	50	17.16	0	1	0	298
630	1	1	1	35.726	branco	25.7819	outras	0	156	0	0	1	53	custodiol	11	1	1	0	1	1	14	4	14	4	14	20	30.14	0	0	0	365
259	1	1	0	44.5534	branco	33.923	indet	0	26	0	0	0	65	custodiol	20	1	0	0	1	1	4	2	4	2	4	7	66.58	0	0	0	365
1111	1	1	1	51.3973	branco	#NULL!	has	0	24	0	0	1	80	custodiol	18	1	1	0	1	1	6	3	6	3	6	9	71.56	0	0	0	365
957	1	1	0	70.7479	pardo	23.4221	drpa	0	33	0	0	1	98	custodiol	19	1	0	0	1	1	2	1	2	1	2	10	54.11	0	0	0	365
1005	1	1	1	54.0082	pardo	21.6713	indet	0	18	0	0	0	83	custodiol	20	0	0	0	1	1	11	6	11	6	11	14	56.07	0	0	0	365
3686	10	1	0	57.9699	pardo	#NULL!	indet	0	11	0	1	1	85	custodiol	19.08	0	0	0	1	1	#NULL!	#NULL!	#NULL!	#NULL!	#NULL!	#NULL!	38.01	0	0	0	365
116	1	1	1	60.5342	branco	28.0618	indet	0	53	0	0	1	89	custodiol	15	1	0	0	1	1	2	2	2	2	2	7	86.33	0	0	0	365
1126	1	1	1	40.9342	pardo	21.83	has	0	17	0	0	0	50	custodiol	20	1	0	0	1	1	2	1	2	1	2	7	43.41	0	0	0	365
783	1	1	1	64.6356	#NULL!	21.1073	dm	1	56	0	0	1	96	custodiol	14	1	0	0	1	1	2	2	2	2	2	8	59.05	0	0	0	365
994	1	1	0	59.211	pardo	25.2826	indet	0	28	0	0	1	76	custodiol	17	1	0	0	1	1	1	2	1	2	1	8	29.24	0	0	0	365
508	1	1	1	62.7014	pardo	20.6852	has	0	24	0	0	0	95	custodiol	20	0	0	0	1	1	13	6	13	6	13	17	49.34	0	0	0	365
842	1	1	1	48.5945	pardo	20.6575	indet	0	39	0	0	1	62	custodiol	17	1	0	0	1	1	5	3	5	3	5	11	51.94	0	0	0	365
4072	3	1	0	62.1808	branco	21.2279	drpa	0	116	0	0	0	91	custodiol	12	1	0	0	1	1	15	8	15	8	15	24	26.06	0	0	0	365
4151	3	1	1	32.0849	branco	34.1422	has	0	15	0	0	0	57	custodiol	12	1	0	0	1	1	19	7	19	7	19	22	37.78	0	0	0	365
4112	3	1	1	66.9096	branco	23.8884	outras	0	7	0	0	0	90	custodiol	11	0	0	0	1	1	3	1	3	1	3	16	52.1	0	0	0	365
4090	3	1	0	40.4055	branco	31.2394	has	0	80	0	1	1	62	custodiol	20	1	0	0	1	1	6	2	6	2	6	16	54.67	0	0	0	365
4138	3	1	1	37.8192	branco	24.6181	gnc	0	41	0	0	0	54	custodiol	17	1	0	0	1	1	6	2	6	2	6	19	65.05	0	0	0	365
4017	3	1	1	45.789	branco	25.5843	indet	0	31.1	0	0	0	62	custodiol	20.25	0	0	0	1	1	3	1	3	1	3	13	98.25	0	0	0	365
3984	3	1	1	55.6904	pardo	26.0676	dm	1	32.5	0	0	0	79	custodiol	16.25	0	0	0	1	1	3	1	3	1	3	19	10.26	0	0	0	19
3975	3	1	1	36.8986	pardo	22.9481	indet	0	59.4	0	0	0	54	custodiol	13.55	0	0	0	1	1	24	9	24	9	24	28	0	1	0	0	51
4018	3	1	1	51.674	pardo	25.7276	dm	1	63	0	0	0	72	custodiol	16.4	0	0	0	1	1	14	7	14	7	14	33	20.39	0	0	0	365
3979	3	1	1	61.5589	pardo	29.1016	indet	0	32.5	0	1	0	77	custodiol	16	1	0	0	1	1	4	2	4	2	4	16	24.91	0	0	0	365
3972	3	1	1	41.526	pardo	24.1117	indet	0	50.6	0	1	0	59	custodiol	18.4	1	0	0	1	1	2	1	2	1	2	18	52.53	0	0	0	365
3018	16	3	1	48.0932	pardo	23.9869	drpa	0	28	0	0	0	41	custodiol	17.8	1	1	1	1	1	3	1	3	1	3	12	29.25	0	0	0	365
2747	15	3	1	63.6055	pardo	22.8624	dm	1	46	0	0	0	90	custodiol	16.2	1	1	0	1	1	14	4	14	4	14	18	52.87	0	0	0	365
837	1	1	0	50.1781	branco	21.3281	indet	0	13	0	0	1	81	custodiol	19	1	1	0	1	1	13	2	13	2	13	19	39.2	0	0	0	365
2946	16	3	0	52.3096	pardo	31.6158	drpa	0	36	0	0	0	77	custodiol	18.2	1	1	1	1	1	9	4	9	4	9	23	51.81	0	0	0	365
2549	5	1	0	47.3315	branco	28.1943	drpa	0	21	0	1	1	65	custodiol	13	1	1	1	1	1	17	13	17	13	17	20	53.65	0	0	0	365
2714	15	3	1	47.9041	pardo	30.8463	dm	1	86	0	0	0	51	custodiol	15.3	1	1	0	1	1	7	7	7	7	7	7	71.13	0	0	0	365
4106	3	1	1	45.5151	branco	24.968	drpa	0	49	0	0	0	58	custodiol	13	1	0	0	1	1	3	2	3	2	3	32	68.85	0	0	0	365
3951	10	1	0	37.5425	branco	#NULL!	gnc	0	108	0	0	0	65	custodiol	11.42	0	0	0	1	1	#NULL!	#NULL!	#NULL!	#NULL!	#NULL!	#NULL!	71.64	0	0	0	365
1073	1	1	1	39.6055	branco	28.0816	drpa	0	23	0	0	0	29	custodiol	19	1	0	0	1	1	5	3	5	3	5	13	50.93	0	0	0	365
2691	15	3	0	41.5863	pardo	27.9155	gnc	0	56	0	0	0	26	custodiol	17	1	1	0	1	1	9	4	9	4	9	14	79.09	0	0	0	365
1729	9	1	0	42	branco	30.4272	has	0	48	0	0	0	66	custodiol	14	1	1	0	1	1	10	2	10	2	10	22	0	1	0	0	78
2031	9	1	0	47	pardo	33.2479	has	0	43	0	0	0	61	custodiol	19.33	0	0	0	1	1	9	2	9	2	9	35	59.74	0	0	0	365
1838	9	1	1	38	pardo	21.7993	gnc	0	96	0	0	0	44	custodiol	10	0	0	0	1	1	6	2	6	2	6	36	95.05	0	0	0	365
1974	9	1	0	24	pardo	17.898	gnc	0	117	0	0	0	22	custodiol	16	0	0	0	1	1	3	1	3	1	3	19	103.19	0	0	0	365
2035	9	1	1	48	negro	25.7716	dm	1	112	0	0	0	82	custodiol	16	0	0	0	1	1	6	3	6	3	6	23	91.52	0	0	0	365
1903	9	1	1	52	pardo	25.5593	has	0	16	0	0	0	65	custodiol	12	0	0	0	1	1	15	4	15	4	15	89	48.81	0	0	0	365
1831	9	1	1	47	pardo	26.6097	has	0	66	0	0	0	59	custodiol	18	0	0	0	1	1	14	4	14	4	14	26	54.65	0	0	0	365
1940	9	1	1	39	negro	25.2493	gnc	0	15	0	0	0	64	custodiol	6.36	0	0	0	1	1	9	3	9	3	9	21	0	1	0	0	11
1874	9	1	0	43	branco	21.875	has	0	53	0	0	0	39	custodiol	19.14	1	1	1	1	1	35	5	35	5	35	52	0	1	0	0	224
1797	9	1	1	38	branco	32.9287	gnc	0	52	0	0	0	54	custodiol	18	1	1	0	1	1	5	2	5	2	5	18	50.04	0	0	0	365
1722	9	1	1	63	negro	23.03	dm	1	33	0	0	0	98	custodiol	10.3	1	1	1	1	1	28	12	28	12	28	40	39.98	0	0	0	365
2039	9	1	0	38	negro	18.6667	has	0	120	0	0	0	69	custodiol	8	0	0	0	1	1	13	4	13	4	13	26	50.69	0	0	0	365
3130	13	2	0	70.6959	branco	33.0859	indet	0	41.5	0	0	0	94	custodiol	16.3	0	0	0	1	1	14	1	14	1	14	#NULL!	50.58	0	1	0	328
1780	9	1	0	62	branco	30.4867	dm	1	15	0	#NULL!	1	83	custodiol	18	1	1	0	1	1	16	6	16	6	16	27	20.93	0	0	0	365
1848	9	1	1	67	branco	25.763	gnc	0	10	0	0	0	91	custodiol	18	0	0	0	1	1	10	5	10	5	10	29	88.07	0	0	0	365
1832	9	1	1	63	negro	23.246	has	0	168	0	0	0	94	custodiol	14	0	0	0	1	1	6	2	6	2	6	19	12.03	0	1	0	89
1740	9	1	1	59	negro	32.3232	has	0	25	0	0	0	91	custodiol	19	0	0	0	1	1	13	6	13	6	13	28	58.22	0	0	0	365
1921	9	1	0	50	branco	31.8359	indet	0	144	0	0	1	81	custodiol	19.14	1	1	1	1	1	2	1	2	1	2	46	20.68	0	0	0	365
1862	9	1	1	39	negro	19.5918	has	0	28	0	0	0	64	custodiol	14	0	0	0	1	1	13	1	13	1	13	39	124.26	0	0	0	365
1719	9	1	1	67	branco	24.4418	has	0	5	0	0	1	96	custodiol	8	1	1	0	1	1	2	1	2	1	2	13	33.54	0	0	0	365
1712	9	1	1	25	pardo	21.2245	gnc	0	43	0	0	0	13	custodiol	17.52	0	0	0	1	1	8	3	8	3	8	37	75.84	0	0	0	365
1745	9	1	1	57	branco	29.4832	has	0	28	0	0	0	72	custodiol	18	0	0	0	1	1	7	1	7	1	7	18	43.79	0	0	0	365
1746	9	1	1	57	branco	29.4832	has	0	28	0	0	0	72	custodiol	18	0	0	0	1	1	7	1	7	1	7	18	43.79	0	0	0	365
1749	9	1	1	29	pardo	25.565	has	0	72	0	0	0	39	custodiol	15.47	1	1	1	1	1	27	8	27	8	27	43	0	1	0	0	183
1735	9	1	0	50	pardo	22.2137	gnc	0	24	0	0	1	49	custodiol	15	1	1	1	1	1	3	1	3	1	3	16	18.12	0	0	0	365
2043	9	1	1	55	branco	22.6474	drpa	0	2	0	0	0	76	custodiol	19.3	1	1	1	1	1	23	2	23	2	23	30	0	1	0	0	137
645	1	1	0	29.1425	branco	22.9938	indet	0	72	0	0	0	32	custodiol	16	1	0	0	1	1	6	3	6	3	6	11	34.32	0	0	0	365
1855	9	1	1	65	branco	27.143	drpa	0	48	0	0	1	84	custodiol	12	1	1	0	1	1	13	3	13	3	13	27	38.63	0	0	0	365
1995	9	1	0	36	branco	25	has	0	60	0	#NULL!	0	27	custodiol	19	1	1	0	1	1	2	1	2	1	2	10	72.42	0	0	0	365
1964	9	1	0	32	branco	20.992	drpa	0	58	0	0	0	37	custodiol	20.23	1	1	1	1	1	11	3	11	3	11	22	114.64	0	0	0	365
1911	9	1	0	24	pardo	32.8125	gnc	0	69	1	#NULL!	0	4	custodiol	12.21	1	1	0	1	1	6	4	6	4	6	39	0	1	0	0	175
1901	9	1	1	27	pardo	21.6263	gnc	0	47	0	0	0	20	custodiol	16	0	0	0	1	1	8	2	8	2	8	20	33.92	0	0	0	365
1886	9	1	1	67	pardo	26.9896	has	0	117	0	0	0	89	custodiol	14	0	0	0	1	1	13	5	13	5	13	31	62.2	0	0	0	365
1973	9	1	0	62	negro	28.7201	dm	1	46	0	#NULL!	0	87	custodiol	13.28	1	1	0	1	1	13	5	13	5	13	91	#NULL!	0	1	0	91
1936	9	1	0	53	branco	27.1484	has	0	12	0	#NULL!	1	68	custodiol	20	1	1	0	1	1	10	2	10	2	10	19	36.41	0	0	0	365
1919	9	1	0	66	pardo	21.875	has	0	13	0	0	1	80	custodiol	15	0	0	0	1	1	3	1	3	1	3	8	42.72	0	0	0	365
1969	9	1	0	45	pardo	23.833	has	0	54	0	#NULL!	0	54	custodiol	9	0	0	0	1	1	3	2	3	2	3	14	45.26	0	0	0	365
1918	9	1	0	65	branco	33.4252	urol	0	19	0	0	0	80	custodiol	16	0	0	0	1	1	10	2	10	2	10	28	31.1	0	0	0	365
1828	9	1	1	62	branco	23.7118	gnc	0	84	0	0	0	76	custodiol	18	0	0	0	1	1	6	2	6	2	6	19	45.5	0	0	0	365
1779	9	1	0	57	branco	21.6413	has	0	38	0	0	0	50	custodiol	12	1	1	0	1	1	10	3	10	3	10	38	62.49	0	0	0	365
1783	9	1	1	44	negro	25.2493	has	0	97	0	0	0	50	custodiol	20	0	0	0	1	1	5	2	5	2	5	32	55.61	0	0	0	365
1932	9	1	0	62	branco	20.8325	dm	1	60	0	#NULL!	1	89	custodiol	17	1	1	1	1	1	9	2	9	2	9	16	36.95	0	0	0	365
1904	9	1	1	43	branco	21.691	dm	1	11	0	0	0	57	custodiol	20	0	0	0	1	1	8	2	8	2	8	22	104.24	0	0	0	365
1959	9	1	0	34	pardo	19.5312	drpa	0	14	0	0	0	54	custodiol	17	1	1	0	1	1	21	2	21	2	21	46	41.61	0	0	0	365
1861	9	1	1	28	negro	33.7891	indet	0	24	0	0	1	56	custodiol	14	1	0	0	1	1	6	2	6	2	6	17	35.57	0	0	0	365
1734	9	1	1	36	branco	23.0469	urol	0	93	0	0	0	61	custodiol	15	1	1	0	1	1	3	1	3	1	3	12	54.61	0	0	0	365
2012	9	1	0	44	negro	28.0957	has	0	14	0	0	0	86	custodiol	11	1	1	0	1	1	11	6	11	6	11	32	48.6	0	0	0	365
2051	9	1	1	61	negro	20.4783	has	0	31	0	0	1	92	custodiol	18	1	1	0	1	1	7	2	7	2	7	19	28.21	0	1	0	41
3051	13	2	1	20.989	branco	38.4243	indet	0	21.3	0	0	1	24	custodiol	19.4	0	0	0	1	1	18	10	18	10	18	#NULL!	43.68	0	0	0	365
1732	9	1	0	43	pardo	32.8892	has	0	104	0	0	0	68	custodiol	16	1	1	0	1	1	3	1	3	1	3	16	42.23	0	0	0	365
3155	13	2	1	53.9945	#NULL!	28.5218	dm	1	42	0	0	0	71	custodiol	16.3	0	0	0	1	1	8	1	8	1	8	#NULL!	43.19	0	0	0	365
1820	9	1	0	43	negro	24.2188	has	0	34	0	#NULL!	0	47	custodiol	15	1	1	0	1	1	6	1	6	1	6	30	25.17	0	0	0	365
1810	9	1	1	35	negro	33.5146	gnc	0	44	0	0	1	52	custodiol	17	1	1	0	1	1	12	4	12	4	12	50	35.44	0	0	0	365
1785	9	1	1	61	negro	20.4783	has	0	29	0	0	1	96	custodiol	18.38	1	1	0	1	1	6	2	6	2	6	18	28.21	0	1	0	40
1718	9	1	0	60	branco	26.0375	dm	1	39	0	0	0	74	custodiol	19	0	0	0	1	1	25	7	25	7	25	42	21.23	0	0	0	365
1906	9	1	0	61	branco	23.4375	has	0	57	0	0	1	76	custodiol	19	1	1	1	1	1	16	5	16	5	16	27	26.28	0	0	0	365
1751	9	1	0	47	branco	28.7211	gnc	0	132	0	0	0	40	custodiol	19	0	0	0	1	1	10	2	10	2	10	28	67.04	0	0	0	365
1716	9	1	1	44	branco	25.3444	has	0	34	0	0	1	30	custodiol	10.37	1	1	1	1	1	3	1	3	1	3	12	44.78	0	0	0	365
1847	9	1	1	54	pardo	33.8021	has	0	84	0	0	0	63	custodiol	19.39	1	1	0	1	1	11	4	11	4	11	28	26.76	0	0	0	365
1885	9	1	1	67	pardo	21.6333	dm	1	19	0	0	1	94	custodiol	12	1	1	0	1	1	2	1	2	1	2	13	38.1	0	0	0	365
1899	9	1	1	48	branco	21.1463	gnc	0	38	0	0	0	59	custodiol	19	1	1	0	1	1	5	2	5	2	5	20	54.27	0	0	0	365
1905	9	1	1	50	pardo	27.7778	has	0	102	1	0	0	49	custodiol	19	1	1	0	1	1	20	3	20	3	20	40	25.16	0	0	0	365
1978	9	1	1	44	branco	27.5482	has	0	48	0	0	0	55	custodiol	11	1	1	0	1	1	3	1	3	1	3	12	51.63	0	0	0	365
2052	9	1	0	27	negro	13.7778	gnc	0	24	0	0	0	26	custodiol	10	0	0	0	1	1	2	1	2	1	2	14	137.62	0	0	0	365
1949	9	1	0	59	branco	28.2828	gnc	0	72	0	0	1	95	custodiol	8	1	1	1	1	1	2	1	2	1	2	40	26.65	0	0	1	162
1915	9	1	0	65	branco	23.0469	dm	1	23	0	0	1	85	custodiol	15	1	1	1	1	1	20	4	20	4	20	55	33.47	0	0	0	365
2872	16	3	0	36.0849	pardo	23.6013	gnc	0	14	1	1	0	46	custodiol	19.8	1	1	1	0	0	#NULL!	#NULL!	#NULL!	#NULL!	0	12	0	1	0	0	187
3015	16	3	1	40.0685	pardo	20.9366	gnc	0	24	1	0	0	58	custodiol	16.5	1	1	1	0	0	#NULL!	#NULL!	#NULL!	#NULL!	0	28	40.52	0	0	0	365
2986	16	3	0	51.0137	negro	21.9138	indet	0	48	0	0	0	78	custodiol	13.5	1	1	1	0	0	#NULL!	#NULL!	#NULL!	#NULL!	0	14	85.8	0	0	0	365
4118	3	1	1	24.9233	branco	20.9562	gnc	0	9	0	0	0	18	custodiol	12	0	0	0	0	0	#NULL!	#NULL!	#NULL!	#NULL!	0	16	72.49	0	0	0	365
2974	16	3	0	37.9068	pardo	20.7812	indet	0	24	0	0	0	24	custodiol	17.6	1	1	1	0	0	#NULL!	#NULL!	#NULL!	#NULL!	0	8	52.03	0	0	0	365
2985	16	3	0	43.0192	negro	24.2188	gnc	0	60	0	0	0	66	custodiol	14.3	1	1	1	0	0	#NULL!	#NULL!	#NULL!	#NULL!	0	7	71.2	0	0	0	365
2719	15	3	0	20.4548	pardo	24.3865	gnc	0	140	1	0	0	19	custodiol	19.4	1	1	0	0	0	#NULL!	#NULL!	#NULL!	#NULL!	0	10	42.53	0	0	0	365
4057	3	1	1	62.263	negro	25.9455	dm	1	63	0	0	1	92	custodiol	13.2	0	0	0	0	0	#NULL!	#NULL!	#NULL!	#NULL!	0	10	18.92	0	0	0	365
255	1	1	1	33.3068	branco	26.0389	indet	0	13	0	0	1	60	custodiol	16	1	1	1	1	0	1	1	#NULL!	#NULL!	0	6	19.01	0	0	0	365
1243	1	1	1	30.0164	pardo	24.7555	indet	0	30	1	0	0	43	custodiol	19	1	0	0	1	1	3	1	3	1	3	12	55.69	0	0	0	365
2884	16	3	0	61.7315	pardo	26.9531	has	0	96	0	1	0	85	custodiol	20.4	1	1	1	1	1	27	11	27	11	27	46	44.02	0	0	0	365
3244	17	3	1	54.9671	pardo	25.0995	dm	1	24	0	1	0	59	custodiol	17	0	0	0	1	1	68	32	68	32	68	120	27.87	0	0	0	365
1086	1	1	0	56.9836	negro	17.7778	dm	1	192	0	0	0	89	custodiol	20	1	0	0	1	1	6	2	6	2	6	11	35.83	0	0	0	365
2977	16	3	0	39.9589	negro	22.3543	indet	0	180	1	1	0	75	custodiol	17.8	1	1	1	1	1	55	15	55	15	55	69	59.44	0	0	0	365
3329	17	3	1	32.1014	branco	20.216	indet	0	40	0	0	0	30	custodiol	18	1	0	1	1	1	3	2	3	2	3	8	0	1	0	0	196
3652	10	1	1	65.8055	branco	#NULL!	dm	1	23	0	0	1	87	custodiol	16.92	0	0	0	1	1	#NULL!	#NULL!	#NULL!	#NULL!	#NULL!	#NULL!	49.89	0	0	0	365
3702	10	1	1	30.5945	branco	#NULL!	drpa	0	30	0	0	0	35	custodiol	20.6	0	0	1	1	1	#NULL!	#NULL!	#NULL!	#NULL!	#NULL!	#NULL!	26.53	0	0	0	365
3963	3	1	0	33.6438	branco	22.8571	has	0	47.2	0	0	0	25	custodiol	20.15	0	0	0	1	1	7	4	7	4	7	25	49.45	0	1	0	329
4095	3	1	1	52.011	branco	26.9274	gnc	0	31	0	0	1	61	custodiol	20	0	0	0	1	1	18	9	18	9	18	31	71.25	0	0	0	365
742	1	1	1	59.8411	branco	32.2118	indet	0	4	0	0	0	72	custodiol	20	1	0	0	1	1	2	1	2	1	2	10	26.93	0	0	0	365
3196	13	2	0	35.9096	branco	19.3772	dm	1	33.9	0	0	0	33	custodiol	17.18	0	0	0	1	1	48	7	48	7	48	25	111.54	0	0	0	365
1900	9	1	0	39	negro	18.7305	has	0	18	0	0	1	46	custodiol	10	1	1	1	1	1	50	21	50	21	50	48	0	1	0	0	48
3142	13	2	1	62.3808	branco	31.1419	outras	0	61.4	0	0	0	80	igl1	15.3	0	0	0	0	0	#NULL!	#NULL!	#NULL!	#NULL!	0	15	58.32	0	0	0	365
194	1	1	1	64.9041	branco	22.9481	dm	1	26	0	0	0	95	igl1	14	1	0	0	0	0	#NULL!	#NULL!	#NULL!	#NULL!	0	7	62.49	0	0	0	365
529	1	1	1	48.5425	branco	20.692	indet	0	16	0	0	0	50	igl1	14	1	0	0	0	0	#NULL!	#NULL!	#NULL!	#NULL!	0	7	84.18	0	0	0	365
3786	10	1	0	54.5452	branco	#NULL!	has	0	168	0	1	0	68	igl1	17.85	1	0	0	0	0	#NULL!	#NULL!	#NULL!	#NULL!	0	#NULL!	42.33	0	0	0	365
3774	10	1	0	52.5753	branco	#NULL!	drpa	0	15	0	0	0	76	igl1	18.2	0	0	0	0	0	#NULL!	#NULL!	#NULL!	#NULL!	0	#NULL!	51.71	0	0	0	365
3923	10	1	1	36.0137	branco	#NULL!	indet	0	30	0	0	0	34	igl1	13.03	0	0	0	0	0	#NULL!	#NULL!	#NULL!	#NULL!	0	#NULL!	70.19	0	0	0	365
3771	10	1	1	31.8055	branco	#NULL!	dm	1	19	0	0	0	38	igl1	16.97	0	0	0	0	0	#NULL!	#NULL!	#NULL!	#NULL!	0	#NULL!	83.85	0	0	0	365
3793	10	1	0	50.7945	branco	#NULL!	has	0	60	0	1	0	62	igl1	8.8	1	0	0	0	0	#NULL!	#NULL!	#NULL!	#NULL!	0	#NULL!	86.8	0	0	0	365
1607	11	2	1	60	branco	24.8603	indet	0	37	0	0	0	76	igl1	13	0	0	0	0	0	#NULL!	#NULL!	#NULL!	#NULL!	0	14	49.48	0	0	0	365
1655	11	2	1	62	branco	24.2123	dm	1	15	0	0	0	94	igl1	16.3	0	0	0	0	0	#NULL!	#NULL!	#NULL!	#NULL!	0	15	71.57	0	0	0	365
1477	11	2	1	47	branco	20.7157	dm	1	108	1	0	0	58	igl1	15	1	1	0	0	0	#NULL!	#NULL!	#NULL!	#NULL!	0	6	92.58	0	0	0	365
3601	10	1	0	24.5973	pardo	#NULL!	urol	0	108	0	0	0	23	igl1	10.67	0	0	0	0	0	#NULL!	#NULL!	#NULL!	#NULL!	0	#NULL!	30.08	0	0	0	365
3701	10	1	1	44.7479	pardo	#NULL!	indet	0	84	0	0	0	57	igl1	13.57	1	1	1	0	0	#NULL!	#NULL!	#NULL!	#NULL!	0	#NULL!	55.53	0	0	0	365
3825	10	1	1	48.1562	pardo	#NULL!	indet	0	4	0	0	0	56	igl1	10.83	0	0	0	0	0	#NULL!	#NULL!	#NULL!	#NULL!	0	#NULL!	58.93	0	0	0	365
3859	10	1	1	23.2932	pardo	#NULL!	gnc	0	15	1	0	0	21	igl1	15.17	1	0	0	0	0	#NULL!	#NULL!	#NULL!	#NULL!	0	#NULL!	65.61	0	0	0	365
3805	10	1	1	72.9808	negro	#NULL!	has	0	144	0	0	0	100	igl1	14.87	0	0	0	0	0	#NULL!	#NULL!	#NULL!	#NULL!	0	#NULL!	84.13	0	0	1	232
3852	10	1	0	40.8822	negro	#NULL!	indet	0	48	0	0	0	83	igl1	11.58	0	0	0	0	0	#NULL!	#NULL!	#NULL!	#NULL!	0	#NULL!	65.06	0	0	0	365
1537	11	2	0	39	negro	21.4309	outras	0	5	0	0	0	51	igl1	13	0	0	0	0	0	#NULL!	#NULL!	#NULL!	#NULL!	0	7	110.98	0	0	0	365
3754	10	1	0	53.4192	#NULL!	#NULL!	urol	0	10	0	0	0	53	igl1	15.83	0	0	0	0	0	#NULL!	#NULL!	#NULL!	#NULL!	0	#NULL!	98.63	0	0	0	365
3714	10	1	0	47.7562	branco	#NULL!	drpa	0	81	0	0	0	65	igl1	10.17	0	0	0	0	0	#NULL!	#NULL!	#NULL!	#NULL!	0	#NULL!	92.92	0	0	0	365
3813	10	1	1	40.9562	negro	#NULL!	gnc	0	48	0	0	0	80	igl1	11.12	1	0	0	0	0	#NULL!	#NULL!	#NULL!	#NULL!	0	#NULL!	99.43	0	0	0	365
1555	11	2	1	28	branco	21.6163	drpa	0	33	0	0	0	26	igl1	15	1	1	0	0	0	#NULL!	#NULL!	#NULL!	#NULL!	0	10	119.16	0	0	0	365
2509	5	1	1	66.4247	negro	26.8386	dm	1	162	0	0	0	94	igl1	15	1	1	0	0	0	#NULL!	#NULL!	#NULL!	#NULL!	0	#NULL!	47.5	0	0	0	365
2592	5	1	1	30.2	#NULL!	19.8962	indet	0	14	0	0	0	44	igl1	16	1	1	0	0	0	#NULL!	#NULL!	#NULL!	#NULL!	0	7	100.41	0	0	0	365
1488	11	2	1	53	branco	18.1936	has	0	29	0	0	0	47	igl1	15.15	0	0	0	0	0	#NULL!	#NULL!	#NULL!	#NULL!	0	10	143.26	0	1	0	111
1490	11	2	1	67	branco	24.0327	urol	0	22	0	0	0	95	igl1	13.05	0	0	0	0	0	#NULL!	#NULL!	#NULL!	#NULL!	0	31	22.72	0	1	0	327
1545	11	2	1	64	branco	27.4121	dm	1	41	0	0	0	85	igl1	16	0	0	0	0	0	#NULL!	#NULL!	#NULL!	#NULL!	0	11	67.59	0	0	0	365
1581	11	2	0	35	branco	24.6094	outras	0	70	0	1	0	40	igl1	10.3	1	1	0	0	0	#NULL!	#NULL!	#NULL!	#NULL!	0	26	82.84	0	0	0	365
1554	11	2	0	54	branco	32.6953	dm	1	46	0	1	0	68	igl1	12	1	1	0	0	0	#NULL!	#NULL!	#NULL!	#NULL!	0	19	93.37	0	0	0	365
1527	11	2	1	53	pardo	23.044	dm	1	79	0	0	0	77	igl1	19	0	0	0	0	0	#NULL!	#NULL!	#NULL!	#NULL!	0	27	29.68	0	0	0	365
1580	11	2	0	34	branco	26.9776	outras	0	20	0	1	0	48	igl1	13	1	1	0	1	0	1	1	#NULL!	#NULL!	0	9	74.34	0	0	0	365
1504	11	2	1	35	branco	26.5832	outras	0	27	0	0	0	42	igl1	17	0	0	0	0	0	#NULL!	#NULL!	#NULL!	#NULL!	0	14	86.51	0	0	0	365
1497	11	2	0	29	branco	29.6665	has	0	10	0	0	0	23	igl1	19	0	0	0	0	0	#NULL!	#NULL!	#NULL!	#NULL!	0	11	117.64	0	0	0	365
1637	11	2	1	38	branco	30.8007	indet	0	20	0	0	0	47	igl1	15	0	0	0	0	0	#NULL!	#NULL!	#NULL!	#NULL!	0	9	82.88	0	0	0	365
1596	11	2	1	72	branco	27.9904	dm	1	62	1	0	0	100	igl1	10	0	0	0	1	0	1	1	#NULL!	#NULL!	0	8	49.84	0	0	0	365
753	1	1	0	34.6959	branco	20.1733	indet	0	91	0	0	0	22	igl1	18	1	0	0	0	0	#NULL!	#NULL!	#NULL!	#NULL!	0	5	73.98	0	0	0	365
3642	10	1	0	60.3945	branco	#NULL!	gnc	0	15	0	0	1	83	igl1	11.5	0	0	0	0	0	#NULL!	#NULL!	#NULL!	#NULL!	0	#NULL!	33.06	0	0	0	365
3667	10	1	0	31.5178	branco	#NULL!	gnc	0	12	0	0	0	31	igl1	14.67	0	0	1	0	0	#NULL!	#NULL!	#NULL!	#NULL!	0	#NULL!	33.33	0	0	0	365
3670	10	1	1	73.6055	branco	#NULL!	drpa	0	24	0	0	1	97	igl1	15.83	0	0	0	0	0	#NULL!	#NULL!	#NULL!	#NULL!	0	#NULL!	38.97	0	0	0	365
3745	10	1	0	40.0192	branco	#NULL!	indet	0	36	0	1	0	58	igl1	13.25	0	0	0	0	0	#NULL!	#NULL!	#NULL!	#NULL!	0	#NULL!	69.56	0	0	0	365
3666	10	1	0	30.0274	branco	#NULL!	indet	0	6	0	1	0	65	igl1	16.22	1	0	0	0	0	#NULL!	#NULL!	#NULL!	#NULL!	0	#NULL!	85.78	0	0	0	365
1605	11	2	0	54	branco	19.7599	indet	0	91	0	0	0	56	igl1	18	0	0	0	0	0	#NULL!	#NULL!	#NULL!	#NULL!	0	14	50.68	0	0	0	365
1574	11	2	0	51	branco	22.7709	has	0	34	0	0	0	66	igl1	20	0	0	0	0	0	#NULL!	#NULL!	#NULL!	#NULL!	0	8	72.09	0	0	0	365
1590	11	2	1	67	branco	23.9995	drpa	0	67	0	0	0	78	igl1	20.37	0	0	0	0	0	#NULL!	#NULL!	#NULL!	#NULL!	0	6	90.6	0	0	0	365
1666	11	2	0	53	branco	28.1479	dm	1	17	0	0	0	35	igl1	11	1	1	0	0	0	#NULL!	#NULL!	#NULL!	#NULL!	0	10	94.02	0	0	0	365
3695	10	1	1	65.3123	pardo	#NULL!	dm	1	27	0	0	0	82	igl1	19.13	0	1	1	0	0	#NULL!	#NULL!	#NULL!	#NULL!	0	#NULL!	41.31	0	0	0	365
1579	11	2	0	20	pardo	22.3703	indet	0	2	0	0	0	9	igl1	11.45	0	0	0	0	0	#NULL!	#NULL!	#NULL!	#NULL!	0	15	81.04	0	0	0	365
3713	10	1	0	58.6329	branco	#NULL!	indet	0	10	0	0	0	77	igl1	20.17	0	0	0	0	0	#NULL!	#NULL!	#NULL!	#NULL!	0	#NULL!	30.35	0	0	0	365
2554	5	1	0	60.1863	pardo	31.2175	outras	0	24	0	0	0	67	igl1	18	1	1	0	0	0	#NULL!	#NULL!	#NULL!	#NULL!	0	9	50.54	0	0	0	365
3621	10	1	0	38.063	negro	#NULL!	indet	0	24	0	0	0	54	igl1	16.68	0	0	0	0	0	#NULL!	#NULL!	#NULL!	#NULL!	0	#NULL!	95.24	0	0	0	365
3940	10	1	1	34.3041	branco	#NULL!	indet	0	96	0	1	0	23	igl1	14.5	0	0	0	0	0	#NULL!	#NULL!	#NULL!	#NULL!	0	#NULL!	55.27	0	0	0	365
3617	10	1	1	37.9315	pardo	#NULL!	gnc	0	36	0	1	0	41	igl1	11.92	1	0	0	0	0	#NULL!	#NULL!	#NULL!	#NULL!	0	#NULL!	37.91	0	0	0	365
799	1	1	0	52.2521	branco	19.7266	indet	0	8	0	0	1	82	igl1	16	1	1	1	0	0	#NULL!	#NULL!	#NULL!	#NULL!	0	6	25.9	0	0	0	365
3901	10	1	1	73.4356	branco	#NULL!	outras	0	12	0	0	1	96	igl1	12.75	0	0	0	0	0	#NULL!	#NULL!	#NULL!	#NULL!	0	#NULL!	36.41	0	0	0	365
3635	10	1	0	57.4027	branco	#NULL!	drpa	0	10	0	0	1	91	igl1	18.92	0	0	0	0	0	#NULL!	#NULL!	#NULL!	#NULL!	0	#NULL!	45.37	0	0	0	365
1601	11	2	0	54	branco	35.0927	indet	0	16	0	0	1	70	igl1	19.3	0	0	0	1	0	1	1	#NULL!	#NULL!	0	12	29.37	0	0	0	365
1520	11	2	1	44	branco	23.1834	indet	0	20	0	1	1	68	igl1	18	1	1	0	0	0	#NULL!	#NULL!	#NULL!	#NULL!	0	32	31.31	0	0	0	365
1644	11	2	0	47	branco	21.8549	has	0	13	0	1	1	49	igl1	17	1	1	0	0	0	#NULL!	#NULL!	#NULL!	#NULL!	0	10	36.06	0	0	0	365
1528	11	2	1	44	branco	24.4473	has	0	22	0	0	1	54	igl1	15.3	0	0	0	0	0	#NULL!	#NULL!	#NULL!	#NULL!	0	7	55.37	0	0	0	365
1562	11	2	1	67	branco	21.3018	drpa	0	20	0	0	0	95	igl1	20	0	0	0	0	0	#NULL!	#NULL!	#NULL!	#NULL!	0	24	56.46	0	0	0	365
1525	11	2	0	40	branco	21.6797	outras	0	9	0	1	0	34	igl1	14.15	1	0	0	0	0	#NULL!	#NULL!	#NULL!	#NULL!	0	11	56.48	0	0	0	365
2578	5	1	0	47.9589	pardo	23.5294	dm	1	21	0	0	1	50	igl1	17	0	0	0	1	0	1	1	#NULL!	#NULL!	0	11	75.63	0	0	0	365
3848	10	1	1	57.1781	pardo	#NULL!	indet	0	27	0	0	1	88	igl1	20.35	0	0	0	0	0	#NULL!	#NULL!	#NULL!	#NULL!	0	#NULL!	43.74	0	0	0	365
1606	11	2	0	62	negro	23.5172	has	0	44	0	0	1	99	igl1	16	0	0	0	1	0	1	1	#NULL!	#NULL!	0	36	40.22	0	0	0	365
743	1	1	1	47.7068	branco	23.8895	dm	1	19	0	0	1	63	igl1	14	1	1	1	0	0	#NULL!	#NULL!	#NULL!	#NULL!	0	7	70.51	0	0	0	365
3661	10	1	1	55.5205	branco	#NULL!	dm	1	17	0	0	0	68	igl1	18.58	0	0	0	0	0	#NULL!	#NULL!	#NULL!	#NULL!	0	#NULL!	95.46	0	0	0	365
1067	1	1	1	45.5288	negro	24.7405	has	0	53	0	0	0	71	igl1	14	0	0	1	0	0	#NULL!	#NULL!	#NULL!	#NULL!	0	6	81.36	0	0	0	365
1547	11	2	1	32	branco	19.6072	urol	0	79	0	0	0	30	igl1	15	0	0	0	0	0	#NULL!	#NULL!	#NULL!	#NULL!	0	12	118.2	0	1	0	91
1531	11	2	1	26	branco	27.968	outras	0	10	0	0	1	35	igl1	19	0	1	0	1	0	1	1	#NULL!	#NULL!	0	21	35	0	0	0	365
1663	11	2	0	53	branco	25.2826	has	0	23	0	1	0	52	igl1	20	1	1	0	0	0	#NULL!	#NULL!	#NULL!	#NULL!	0	10	35.87	0	0	0	365
1544	11	2	1	59	branco	25.4028	dm	1	5	0	0	0	65	igl1	19.3	0	0	0	0	0	#NULL!	#NULL!	#NULL!	#NULL!	0	16	51.48	0	0	0	365
1631	11	2	1	59	branco	19.433	dm	1	10	0	0	0	62	igl1	16	0	0	0	0	0	#NULL!	#NULL!	#NULL!	#NULL!	0	12	54.61	0	0	0	365
1548	11	2	1	61	branco	27.7319	has	0	39	0	0	0	77	igl1	14.25	0	0	0	1	0	1	1	#NULL!	#NULL!	0	13	55.76	0	0	0	365
1675	11	2	0	64	branco	28.1969	urol	0	65	0	0	0	87	igl1	15	1	1	0	0	0	#NULL!	#NULL!	#NULL!	#NULL!	0	6	59.49	0	0	0	365
1662	11	2	0	74	branco	20	indet	0	12	0	0	0	94	igl1	18	0	0	0	0	0	#NULL!	#NULL!	#NULL!	#NULL!	0	9	62.99	0	0	0	365
1549	11	2	1	22	branco	22.8931	gnc	0	23	0	0	0	6	igl1	16	0	0	0	1	0	1	1	#NULL!	#NULL!	0	17	68.44	0	0	0	365
1659	11	2	0	59	branco	29.4321	has	0	64	0	0	1	61	igl1	13.3	0	0	0	0	0	#NULL!	#NULL!	#NULL!	#NULL!	0	23	91.66	0	0	0	365
2565	5	1	1	63.9288	pardo	19.5682	dm	1	24	0	0	0	72	igl1	10	0	0	0	0	0	#NULL!	#NULL!	#NULL!	#NULL!	0	20	39.19	0	0	0	365
1539	11	2	0	50	branco	29.3575	indet	0	11	0	0	0	70	igl1	18.15	1	1	0	0	0	#NULL!	#NULL!	#NULL!	#NULL!	0	16	65.64	0	0	0	365
3657	10	1	0	60.537	branco	#NULL!	gnc	0	16	0	0	1	93	igl1	16.5	1	0	0	0	0	#NULL!	#NULL!	#NULL!	#NULL!	0	#NULL!	29.95	0	0	0	365
1485	11	2	1	52	branco	27.968	has	0	12	0	0	1	83	igl1	13	0	0	0	1	0	1	1	#NULL!	#NULL!	0	14	58.88	0	0	0	365
3960	10	1	1	75.2685	negro	#NULL!	urol	0	72	0	0	1	100	igl1	16.08	0	0	0	0	0	#NULL!	#NULL!	#NULL!	#NULL!	0	#NULL!	15.87	0	1	0	235
3877	10	1	1	41.9753	branco	#NULL!	indet	0	192	1	0	0	53	igl1	18.17	1	0	0	0	0	#NULL!	#NULL!	#NULL!	#NULL!	0	#NULL!	42.54	0	0	0	365
1635	11	2	1	35	pardo	23.0954	outras	0	10	0	0	0	27	igl1	20	0	1	0	1	0	1	1	#NULL!	#NULL!	0	21	29.21	0	0	0	365
1625	11	2	1	49	branco	25.9787	gnc	0	36	1	0	0	55	igl1	13.23	1	1	0	0	0	#NULL!	#NULL!	#NULL!	#NULL!	0	29	25.34	0	0	0	365
3700	10	1	0	35.5973	branco	#NULL!	indet	0	17	0	0	0	65	igl1	16.08	0	0	0	0	0	#NULL!	#NULL!	#NULL!	#NULL!	0	#NULL!	72.63	0	0	0	365
3704	10	1	1	55.0603	pardo	#NULL!	has	0	7	1	1	0	59	igl1	16.77	1	0	0	0	0	#NULL!	#NULL!	#NULL!	#NULL!	0	#NULL!	47.77	0	0	0	365
1480	11	2	1	56	branco	28.3419	dm	1	19	0	0	0	72	igl1	20	0	0	0	0	0	#NULL!	#NULL!	#NULL!	#NULL!	0	123	0	1	0	0	81
3658	10	1	1	25.074	pardo	#NULL!	gnc	0	27	0	1	0	65	igl1	13.58	1	0	0	0	0	#NULL!	#NULL!	#NULL!	#NULL!	0	#NULL!	69.9	0	0	0	365
1513	11	2	0	40	branco	31.0447	outras	0	36	0	0	0	20	igl1	15	0	0	0	0	0	#NULL!	#NULL!	#NULL!	#NULL!	0	18	83.33	0	0	0	365
1616	11	2	0	76	branco	32.3685	gnc	0	25	0	0	0	92	igl1	19	0	0	0	0	0	#NULL!	#NULL!	#NULL!	#NULL!	0	23	89.03	0	0	0	365
1552	11	2	0	48	branco	24.4646	outras	0	15	0	0	0	65	igl1	12	1	1	0	0	0	#NULL!	#NULL!	#NULL!	#NULL!	0	22	66.57	0	0	0	365
3673	10	1	0	38.1945	pardo	#NULL!	indet	0	60	0	1	0	57	igl1	13.8	1	0	1	0	0	#NULL!	#NULL!	#NULL!	#NULL!	0	#NULL!	102.63	0	0	0	365
1750	9	1	0	65	pardo	24.974	has	0	40	0	#NULL!	0	96	igl1	7	1	1	0	0	0	#NULL!	#NULL!	#NULL!	#NULL!	0	56	15.04	0	0	1	183
3889	10	1	0	47.0192	branco	#NULL!	gnc	0	8	1	0	0	67	igl1	18.47	1	0	0	0	0	#NULL!	#NULL!	#NULL!	#NULL!	0	#NULL!	67.03	0	0	0	365
3180	13	2	0	42.2767	branco	29.7609	dm	1	43.6	0	0	0	38	igl1	16.45	1	1	0	0	0	#NULL!	#NULL!	#NULL!	#NULL!	0	10	46.14	0	0	0	365
3194	13	2	1	27.4219	branco	22.571	indet	0	12.3	0	0	0	24	igl1	20	1	0	0	0	0	#NULL!	#NULL!	#NULL!	#NULL!	0	19	74.56	0	0	0	365
3187	13	2	0	46.4712	branco	23.0529	drpa	0	19.9	0	0	0	60	igl1	18.3	1	1	1	0	0	#NULL!	#NULL!	#NULL!	#NULL!	0	10	88.12	0	0	0	365
3188	13	2	1	27.463	branco	17.2248	indet	0	17.7	0	0	0	34	igl1	17	1	1	1	0	0	#NULL!	#NULL!	#NULL!	#NULL!	0	#NULL!	122.03	0	0	0	365
2410	12	2	1	26.6301	pardo	22.4059	has	0	72	0	0	0	18	igl1	19.55	1	1	0	0	0	#NULL!	#NULL!	#NULL!	#NULL!	0	14	91.75	0	0	0	365
1884	9	1	0	44	branco	24.4561	dm	1	24	0	0	0	52	igl1	11	0	0	0	0	0	#NULL!	#NULL!	#NULL!	#NULL!	0	10	105.37	0	0	0	365
1713	9	1	1	51	pardo	32.1978	gnc	0	228	1	#NULL!	0	72	igl1	18.19	1	1	0	0	0	#NULL!	#NULL!	#NULL!	#NULL!	0	13	57.76	0	0	0	365
3185	13	2	1	39.5342	branco	27.1809	has	0	7.2	0	0	0	22	igl1	10.2	0	0	0	0	0	#NULL!	#NULL!	#NULL!	#NULL!	0	12	79.42	0	0	0	365
2019	9	1	0	66	branco	29.7339	dm	1	19	0	0	0	85	igl1	16	0	0	0	0	0	#NULL!	#NULL!	#NULL!	#NULL!	0	10	66.63	0	0	0	365
3174	13	2	0	49.2438	branco	22.1367	gnc	0	54	0	0	0	28	igl1	16.15	1	1	0	0	0	#NULL!	#NULL!	#NULL!	#NULL!	0	#NULL!	19	0	0	0	365
1822	9	1	0	61	pardo	21.0772	has	0	108	0	0	0	76	igl1	19	0	0	0	0	0	#NULL!	#NULL!	#NULL!	#NULL!	0	15	60.76	0	0	0	365
3125	13	2	1	39.5151	negro	31.5963	indet	0	29.4	0	0	0	50	igl1	19	1	0	0	0	0	#NULL!	#NULL!	#NULL!	#NULL!	0	#NULL!	109	0	0	0	365
3171	13	2	1	26.3288	branco	26.1962	indet	0	30.5	0	0	1	40	igl1	13.1	1	0	0	0	0	#NULL!	#NULL!	#NULL!	#NULL!	0	6	56.32	0	0	0	365
1748	9	1	0	36	pardo	34.1059	outras	0	60	0	0	1	43	igl1	13	1	1	1	0	0	#NULL!	#NULL!	#NULL!	#NULL!	0	22	27.92	0	0	0	365
2004	9	1	1	54	pardo	20.9366	indet	0	41	0	0	1	69	igl1	13	0	0	0	0	0	#NULL!	#NULL!	#NULL!	#NULL!	0	10	56.56	0	0	0	365
3123	13	2	0	52.8055	branco	17.7154	indet	0	70.8	0	0	0	80	igl1	20.3	1	0	0	0	0	#NULL!	#NULL!	#NULL!	#NULL!	0	#NULL!	42.85	0	0	0	365
3159	13	2	1	66.3918	#NULL!	21.0772	drpa	0	18.7	0	0	0	91	igl1	17	0	0	0	0	0	#NULL!	#NULL!	#NULL!	#NULL!	0	#NULL!	76.94	0	0	0	365
1982	9	1	1	53	pardo	24.9796	urol	0	29	0	0	0	67	igl1	10	1	1	0	0	0	#NULL!	#NULL!	#NULL!	#NULL!	0	11	62.29	0	0	0	365
1938	9	1	0	50	negro	26.1556	gnc	0	36	0	0	1	84	igl1	17	1	1	0	0	0	#NULL!	#NULL!	#NULL!	#NULL!	0	9	50.65	0	0	0	365
3135	13	2	0	26.263	branco	33.4252	has	0	11.8	0	0	1	45	igl1	17.4	1	1	0	0	0	#NULL!	#NULL!	#NULL!	#NULL!	0	#NULL!	18.65	0	0	0	365
3132	13	2	0	41.3397	negro	19.7927	has	0	27.5	0	#NULL!	1	82	igl1	20.51	1	1	0	0	0	#NULL!	#NULL!	#NULL!	#NULL!	0	34	55.75	0	0	0	365
1800	9	1	1	66	branco	26.0276	dm	1	19	0	0	1	75	igl1	18	1	1	0	0	0	#NULL!	#NULL!	#NULL!	#NULL!	0	11	56.86	0	0	0	365
3162	13	2	0	50.8658	branco	26.5625	urol	0	7.8	0	0	0	37	igl1	15.3	1	1	0	0	0	#NULL!	#NULL!	#NULL!	#NULL!	0	#NULL!	47.51	0	0	0	365
3152	13	2	0	31.8	branco	25.943	has	0	44.9	0	#NULL!	0	24	igl1	15.2	1	1	0	0	0	#NULL!	#NULL!	#NULL!	#NULL!	0	#NULL!	48.4	0	0	0	365
3158	13	2	1	55.8932	#NULL!	20.8209	drpa	0	33.6	0	0	0	46	igl1	18	0	0	0	0	0	#NULL!	#NULL!	#NULL!	#NULL!	0	6	105.58	0	0	0	365
3186	13	2	1	57.3863	branco	32.133	dm	1	9.4	0	0	0	52	igl1	12.3	0	0	0	0	0	#NULL!	#NULL!	#NULL!	#NULL!	0	#NULL!	69.33	0	0	0	365
3048	13	2	1	64.0301	branco	30.8571	dm	1	24.1	0	0	0	81	igl1	17.5	0	0	0	0	0	#NULL!	#NULL!	#NULL!	#NULL!	0	13	79.17	0	0	0	365
3151	13	2	0	32.4603	branco	19.9762	indet	0	22.1	0	0	0	19	igl1	19.3	1	1	0	0	0	#NULL!	#NULL!	#NULL!	#NULL!	0	#NULL!	114.27	0	0	0	365
2017	9	1	0	22	pardo	24.0346	gnc	0	29	0	0	0	20	igl1	19	0	0	0	0	0	#NULL!	#NULL!	#NULL!	#NULL!	0	10	45.27	0	0	0	365
3836	10	1	0	30.9863	branco	#NULL!	outras	0	24	1	0	0	32	igl1	19.58	1	0	0	1	1	#NULL!	#NULL!	#NULL!	#NULL!	#NULL!	#NULL!	#NULL!	0	0	1	45
3733	10	1	0	48.2822	branco	#NULL!	has	0	9	1	1	0	63	igl1	18.33	1	0	0	1	1	#NULL!	#NULL!	#NULL!	#NULL!	#NULL!	#NULL!	21.94	0	0	0	365
3656	10	1	1	67.3315	branco	#NULL!	dm	1	36	0	0	0	98	igl1	15.78	0	0	1	1	1	#NULL!	#NULL!	#NULL!	#NULL!	#NULL!	#NULL!	37.25	0	0	0	365
3761	10	1	0	58.7041	branco	#NULL!	outras	0	8	1	1	0	83	igl1	17.83	1	0	0	1	1	#NULL!	#NULL!	#NULL!	#NULL!	#NULL!	#NULL!	49.53	0	0	0	365
3909	10	1	1	57.5178	branco	#NULL!	outras	0	20	0	0	0	75	igl1	14.6	0	0	0	1	1	#NULL!	#NULL!	#NULL!	#NULL!	#NULL!	#NULL!	50.76	0	0	0	365
3860	10	1	1	56.2959	branco	#NULL!	has	0	24	1	1	0	72	igl1	20.87	1	0	0	1	1	#NULL!	#NULL!	#NULL!	#NULL!	#NULL!	#NULL!	74.49	0	0	0	365
3799	10	1	1	57.863	branco	#NULL!	outras	0	24	1	0	0	68	igl1	6.08	0	0	0	1	1	#NULL!	#NULL!	#NULL!	#NULL!	#NULL!	#NULL!	98.56	0	0	0	365
1478	11	2	1	44	branco	28.8978	indet	0	12	0	0	0	48	igl1	12	0	0	0	1	1	13	6	13	6	13	23	65.75	0	0	0	365
3605	10	1	1	42.2082	pardo	#NULL!	dm	1	5	0	0	0	42	igl1	12.42	0	0	0	1	1	#NULL!	#NULL!	#NULL!	#NULL!	#NULL!	#NULL!	35.57	0	0	0	365
3824	10	1	1	40.3068	pardo	#NULL!	indet	0	36	0	1	0	45	igl1	13.67	1	0	0	1	1	#NULL!	#NULL!	#NULL!	#NULL!	#NULL!	#NULL!	68.1	0	0	0	365
724	1	1	1	39.0685	negro	24.7759	dm	1	64	0	0	0	50	igl1	18	1	0	0	1	1	11	5	11	5	11	14	61.95	0	0	0	365
3811	10	1	1	55.0712	negro	#NULL!	drpa	0	18	0	1	0	72	igl1	9.6	0	0	0	1	1	#NULL!	#NULL!	#NULL!	#NULL!	#NULL!	#NULL!	41.76	0	0	0	365
3762	10	1	1	25.2603	negro	#NULL!	indet	0	30	0	0	0	45	igl1	17.75	0	0	0	1	1	#NULL!	#NULL!	#NULL!	#NULL!	#NULL!	#NULL!	68.26	0	0	0	365
3862	10	1	1	33.3973	indio	#NULL!	has	0	84	0	0	0	36	igl1	15.1	0	0	0	1	1	#NULL!	#NULL!	#NULL!	#NULL!	#NULL!	#NULL!	78.76	0	0	0	365
3734	10	1	1	63.1699	#NULL!	#NULL!	dm	1	12	0	0	0	81	igl1	14.23	0	0	0	1	1	#NULL!	#NULL!	#NULL!	#NULL!	#NULL!	#NULL!	#NULL!	0	1	0	67
3609	10	1	1	38.1068	#NULL!	#NULL!	gnc	0	96	0	0	0	34	igl1	10.58	1	0	0	1	1	#NULL!	#NULL!	#NULL!	#NULL!	#NULL!	#NULL!	85.58	0	0	0	365
1641	11	2	1	68	branco	22.8822	indet	0	15	0	0	1	98	igl1	18	0	0	0	1	1	7	5	7	5	7	49	27.4	0	0	0	365
1509	11	2	1	36	branco	35.4922	indet	0	54	0	0	0	34	igl1	17	0	0	0	1	1	1	2	1	2	1	13	65.31	0	0	0	365
1573	11	2	1	58	branco	30.3361	dm	1	42	0	0	0	71	igl1	19.3	0	0	0	1	1	12	1	12	1	12	13	21.71	0	1	0	13
1591	11	2	1	60	branco	30.5332	urol	0	44	0	0	0	86	igl1	14	0	0	0	1	1	35	18	35	18	35	72	35.23	0	0	0	365
1654	11	2	1	31	branco	21.4533	has	0	96	1	1	0	28	igl1	12	1	0	0	1	1	3	1	3	1	3	20	56.56	0	0	0	365
1609	11	2	1	25	branco	19.7232	indet	0	17	0	0	0	34	igl1	13	0	0	0	1	1	21	8	21	8	21	26	59.45	0	0	0	365
1680	11	2	1	52	branco	32.8444	dm	1	19	0	0	0	67	igl1	14.5	0	0	0	1	1	11	5	11	5	11	27	60.48	0	0	0	365
1665	11	2	0	43	branco	36.9141	indet	0	22	0	0	0	57	igl1	17	0	0	0	1	1	2	3	2	3	2	11	61.44	0	0	0	365
1629	11	2	1	53	branco	23.2527	indet	0	12	0	0	0	62	igl1	20	0	0	0	1	1	1	2	1	2	1	11	72.25	0	0	0	365
1523	11	2	1	65	branco	25.0343	indet	0	69	0	1	0	92	igl1	16	1	0	0	1	1	21	9	21	9	21	52	74.13	0	0	0	365
1593	11	2	1	65	branco	19.2672	has	0	12	1	1	0	90	igl1	16.3	1	1	0	1	1	7	4	7	4	7	14	78.63	0	0	0	365
1586	11	2	1	63	negro	26.6299	indet	0	42	0	0	0	91	igl1	13	0	0	0	1	1	7	5	7	5	7	19	67.3	0	0	0	365
3949	10	1	1	28.7041	branco	#NULL!	urol	0	10	1	1	0	60	igl1	15.47	1	0	0	1	1	#NULL!	#NULL!	#NULL!	#NULL!	#NULL!	#NULL!	29.22	0	0	0	365
3816	10	1	1	74.5096	branco	#NULL!	indet	0	1	0	1	0	93	igl1	3.77	0	0	0	1	1	#NULL!	#NULL!	#NULL!	#NULL!	#NULL!	#NULL!	#NULL!	0	1	0	25
3620	10	1	1	52.5507	branco	#NULL!	outras	0	18	0	0	0	72	igl1	18.18	0	0	0	1	1	#NULL!	#NULL!	#NULL!	#NULL!	#NULL!	#NULL!	31.35	0	0	0	365
3622	10	1	1	47.9315	branco	#NULL!	indet	0	96	0	1	1	50	igl1	19.75	1	0	0	1	1	#NULL!	#NULL!	#NULL!	#NULL!	#NULL!	#NULL!	32.38	0	0	0	365
3731	10	1	0	47.8274	branco	#NULL!	dm	1	36	0	0	0	33	igl1	18.17	1	0	0	1	1	#NULL!	#NULL!	#NULL!	#NULL!	#NULL!	#NULL!	44.37	0	0	0	365
3664	10	1	0	30.7288	branco	#NULL!	indet	0	24	0	0	0	18	igl1	11.92	1	0	1	1	1	#NULL!	#NULL!	#NULL!	#NULL!	#NULL!	#NULL!	53.24	0	0	0	365
3694	10	1	1	59.074	branco	#NULL!	dm	1	9	0	0	1	75	igl1	16.43	0	0	0	1	1	#NULL!	#NULL!	#NULL!	#NULL!	#NULL!	#NULL!	54.58	0	0	0	365
3693	10	1	0	40.7315	branco	#NULL!	drpa	0	39	0	0	1	42	igl1	13.83	0	0	0	1	1	#NULL!	#NULL!	#NULL!	#NULL!	#NULL!	#NULL!	55.08	0	0	0	365
3913	10	1	1	54.7315	branco	#NULL!	drpa	0	24	0	0	0	60	igl1	16.22	0	0	0	1	1	#NULL!	#NULL!	#NULL!	#NULL!	#NULL!	#NULL!	56.27	0	0	0	365
3760	10	1	1	72.4575	branco	#NULL!	dm	1	10	0	0	1	95	igl1	14.08	0	0	0	1	1	#NULL!	#NULL!	#NULL!	#NULL!	#NULL!	#NULL!	59.86	0	0	0	365
3668	10	1	1	61.9068	branco	#NULL!	indet	0	37	0	0	0	83	igl1	17.67	0	0	1	1	1	#NULL!	#NULL!	#NULL!	#NULL!	#NULL!	#NULL!	61.36	0	0	0	365
3743	10	1	1	55.1205	branco	#NULL!	dm	1	20	0	0	0	65	igl1	13.65	0	0	0	1	1	#NULL!	#NULL!	#NULL!	#NULL!	#NULL!	#NULL!	67.61	0	0	0	365
1564	11	2	1	59	branco	26.3036	dm	1	14	0	0	0	56	igl1	18	0	0	0	1	1	6	3	6	3	6	63	52.34	0	0	0	365
1499	11	2	0	42	branco	27.852	dm	1	25	0	0	0	40	igl1	19	0	0	0	1	1	2	1	2	1	2	12	58.64	0	0	0	365
1630	11	2	1	45	branco	23.5636	indet	0	13	0	1	0	61	igl1	12	1	1	0	1	1	5	4	5	4	5	16	72.59	0	0	0	365
2547	5	1	0	58.074	pardo	19.9219	indet	0	48	0	1	1	71	igl1	13	1	1	0	1	1	2	1	2	1	2	12	45.16	0	0	0	365
3618	10	1	1	49.2767	pardo	#NULL!	outras	0	22	1	0	0	40	igl1	18.42	1	0	0	1	1	#NULL!	#NULL!	#NULL!	#NULL!	#NULL!	#NULL!	42.01	0	0	0	365
3725	10	1	0	48.5534	pardo	#NULL!	has	0	120	0	0	0	70	igl1	14.55	1	0	0	1	1	#NULL!	#NULL!	#NULL!	#NULL!	#NULL!	#NULL!	81.87	0	0	0	365
3751	10	1	1	45.9918	negro	#NULL!	urol	0	20	1	0	0	83	igl1	17.48	1	0	0	1	1	#NULL!	#NULL!	#NULL!	#NULL!	#NULL!	#NULL!	0	1	0	0	109
3624	10	1	0	57.589	negro	#NULL!	gnc	0	120	0	0	1	85	igl1	14.5	1	0	0	1	1	#NULL!	#NULL!	#NULL!	#NULL!	#NULL!	#NULL!	42.79	0	0	0	365
3894	10	1	1	42.074	negro	#NULL!	dm	1	84	0	1	0	70	igl1	17.6	1	0	0	1	1	#NULL!	#NULL!	#NULL!	#NULL!	#NULL!	#NULL!	52.6	0	0	0	365
3845	10	1	1	62.0932	branco	#NULL!	has	0	12	0	0	1	90	igl1	18.92	0	0	0	1	1	#NULL!	#NULL!	#NULL!	#NULL!	#NULL!	#NULL!	47.25	0	0	0	365
3851	10	1	1	50.1562	negro	#NULL!	dm	1	20	0	0	0	66	igl1	14.25	0	0	0	1	1	#NULL!	#NULL!	#NULL!	#NULL!	#NULL!	#NULL!	73.66	0	0	0	365
1673	11	2	1	65	branco	33.7891	dm	1	62	0	0	0	95	igl1	17	0	0	0	1	1	34	18	34	18	34	53	21.71	0	0	0	365
3720	10	1	0	31.6603	negro	#NULL!	indet	0	36	0	0	0	33	igl1	13.1	1	0	0	1	1	#NULL!	#NULL!	#NULL!	#NULL!	#NULL!	#NULL!	64.21	0	0	0	365
3676	10	1	1	74.9863	branco	#NULL!	indet	0	54	0	0	1	98	igl1	16.22	0	0	0	1	1	#NULL!	#NULL!	#NULL!	#NULL!	#NULL!	#NULL!	#NULL!	0	1	0	104
92	1	1	0	43.4027	branco	27.7319	outras	0	14	1	0	1	70	igl1	14	1	0	0	1	1	16	7	16	7	16	24	22.28	0	0	0	365
3954	10	1	1	43.4877	branco	#NULL!	urol	0	#NULL!	0	0	1	58	igl1	0.2	0	0	0	1	1	#NULL!	#NULL!	#NULL!	#NULL!	#NULL!	#NULL!	#NULL!	0	0	0	365
3647	10	1	1	49.063	branco	#NULL!	indet	0	9	0	0	1	70	igl1	16.33	0	0	0	1	1	#NULL!	#NULL!	#NULL!	#NULL!	#NULL!	#NULL!	22.4	0	0	0	365
3643	10	1	1	52.0055	branco	#NULL!	indet	0	11	1	1	1	51	igl1	20.4	1	0	0	1	1	#NULL!	#NULL!	#NULL!	#NULL!	#NULL!	#NULL!	37.26	0	0	0	365
3854	10	1	0	39.074	branco	#NULL!	indet	0	84	0	0	1	40	igl1	12.83	1	0	0	1	1	#NULL!	#NULL!	#NULL!	#NULL!	#NULL!	#NULL!	51.61	0	0	0	365
3833	10	1	0	35.8795	branco	#NULL!	indet	0	96	0	0	0	74	igl1	15.58	0	0	0	1	1	#NULL!	#NULL!	#NULL!	#NULL!	#NULL!	#NULL!	52.78	0	0	0	365
3615	10	1	1	71.5041	branco	#NULL!	outras	0	30	0	1	1	95	igl1	20.67	0	0	0	1	1	#NULL!	#NULL!	#NULL!	#NULL!	#NULL!	#NULL!	60.26	0	0	0	365
3780	10	1	1	37.3808	branco	#NULL!	gnc	0	36	1	1	0	38	igl1	16.25	1	0	0	1	1	#NULL!	#NULL!	#NULL!	#NULL!	#NULL!	#NULL!	63.02	0	0	0	365
1493	11	2	1	61	branco	25.5102	indet	0	6	0	0	0	84	igl1	16	0	0	0	1	1	5	3	5	3	5	13	45.82	0	0	0	365
1612	11	2	1	46	branco	22.5447	drpa	0	9	0	0	1	60	igl1	16	0	0	0	1	1	2	1	2	1	2	13	55.49	0	0	0	365
1491	11	2	1	30	branco	24.3737	dm	1	70	0	0	1	27	igl1	14.2	0	0	0	1	1	16	9	16	9	16	27	63.11	0	0	0	365
1517	11	2	1	60	negro	26.6097	indet	0	39	0	0	1	97	igl1	17	1	1	0	1	1	34	3	34	3	34	69	0	1	0	0	293
2508	5	1	1	64.6767	negro	31.1614	dm	1	66	0	0	0	98	igl1	20	1	1	0	1	1	9	6	9	6	9	20	32.85	0	0	0	365
2506	5	1	0	30.3836	pardo	23.5102	gnc	0	35	1	0	0	24	igl1	8	1	1	0	1	1	11	6	11	6	11	9	60.43	0	0	0	365
3690	10	1	1	42.3151	branco	#NULL!	indet	0	134	0	1	1	64	igl1	8.87	0	0	0	1	1	#NULL!	#NULL!	#NULL!	#NULL!	#NULL!	#NULL!	82.18	0	0	0	365
1556	11	2	1	58	branco	24.2286	dm	1	15	0	0	0	74	igl1	11	0	0	0	1	1	8	3	8	3	8	64	27.28	0	0	0	365
1565	11	2	1	84	branco	32.1762	indet	0	48	0	0	1	100	igl1	20	0	1	0	1	1	13	5	13	5	13	23	31.27	0	0	0	365
1672	11	2	1	43	branco	25.0399	urol	0	54	0	1	1	51	igl1	16.15	0	0	0	1	1	8	4	8	4	8	25	49.73	0	0	0	365
1569	11	2	0	47	branco	25.8054	outras	0	31	1	1	0	37	igl1	14	1	1	0	1	1	4	3	4	3	4	23	76.14	0	0	0	365
1657	11	2	0	52	branco	27.993	indet	0	55	0	0	0	52	igl1	15	0	0	0	1	1	7	4	7	4	7	19	76.59	0	0	0	365
2548	5	1	0	47.7753	negro	#NULL!	indet	0	60	0	0	0	61	igl1	8	1	1	1	1	1	13	6	13	6	13	20	61.99	0	0	0	365
1516	11	2	1	56	branco	25.0135	dm	1	95	0	0	0	72	igl1	13	0	0	0	1	1	18	4	18	4	18	29	70.74	0	0	0	365
1508	11	2	1	58	branco	25.2595	dm	1	38	0	0	0	75	igl1	20	0	0	0	1	1	31	16	31	16	31	61	41.7	0	0	0	365
1484	11	2	1	66	branco	19.708	indet	0	21	0	0	1	95	igl1	16	0	0	0	1	1	101	20	101	20	101	123	0	1	0	0	101
3685	10	1	0	54.8822	branco	#NULL!	dm	1	55	0	0	1	86	igl1	12.88	0	0	0	1	1	#NULL!	#NULL!	#NULL!	#NULL!	#NULL!	#NULL!	24.45	0	0	0	365
3636	10	1	1	61.2219	branco	#NULL!	dm	1	9	0	0	1	99	igl1	14.48	0	0	0	1	1	#NULL!	#NULL!	#NULL!	#NULL!	#NULL!	#NULL!	29.5	0	0	0	365
3853	10	1	0	65.8027	branco	#NULL!	dm	1	48	0	0	0	98	igl1	11.5	0	0	0	1	1	#NULL!	#NULL!	#NULL!	#NULL!	#NULL!	#NULL!	52.35	0	0	0	365
1627	11	2	1	55	branco	30.0781	has	0	20	0	1	1	95	igl1	17	1	1	0	1	1	42	9	42	9	42	44	21.4	0	0	0	365
3699	10	1	1	73.3068	pardo	#NULL!	dm	1	7	0	0	1	100	igl1	18.18	0	0	0	1	1	#NULL!	#NULL!	#NULL!	#NULL!	#NULL!	#NULL!	74.17	0	1	0	320
1669	11	2	1	30	pardo	28.4166	has	0	24	0	1	0	40	igl1	17.3	1	1	0	1	1	2	1	2	1	2	13	66.94	0	0	0	365
1650	11	2	0	32	branco	21.0303	dm	1	21	0	0	1	32	igl1	17.3	0	0	0	1	1	4	3	4	3	4	50	21.64	0	0	0	365
1584	11	2	1	49	branco	30.4421	has	0	39	0	1	1	63	igl1	16.15	1	1	0	1	1	4	3	4	3	4	31	47.33	0	0	0	365
3869	10	1	1	56.7671	branco	#NULL!	indet	0	36	1	1	0	67	igl1	15.5	1	0	0	1	1	#NULL!	#NULL!	#NULL!	#NULL!	#NULL!	#NULL!	28.91	0	0	0	365
1687	11	2	0	28	branco	35.1562	outras	0	68	0	0	0	25	igl1	19	1	0	0	1	1	17	10	17	10	17	31	47.3	0	0	0	365
1534	11	2	0	35	branco	22.5391	has	0	30	1	1	1	34	igl1	16.3	1	0	0	1	1	6	4	6	4	6	21	58.5	0	0	0	365
1510	11	2	0	27	branco	29.6665	dm	1	11	0	0	0	12	igl1	14	1	1	0	1	1	23	13	23	13	23	29	74.44	0	0	0	365
1603	11	2	0	56	negro	34.5473	dm	1	19	0	0	0	96	igl1	20.45	1	1	0	1	1	5	3	5	3	5	26	39.52	0	0	0	365
3671	10	1	1	51.4411	branco	#NULL!	drpa	0	21	0	0	0	56	igl1	16.83	0	0	1	1	1	#NULL!	#NULL!	#NULL!	#NULL!	#NULL!	#NULL!	0	1	1	0	67
3641	10	1	1	47.9562	branco	#NULL!	has	0	240	1	0	0	48	igl1	15	1	0	0	1	1	#NULL!	#NULL!	#NULL!	#NULL!	#NULL!	#NULL!	64.54	0	0	0	365
3674	10	1	1	34.874	branco	#NULL!	outras	0	6	0	0	0	31	igl1	10.65	1	0	0	1	1	#NULL!	#NULL!	#NULL!	#NULL!	#NULL!	#NULL!	103.38	0	0	0	365
3764	10	1	0	36.0055	pardo	#NULL!	gnc	0	240	0	0	0	19	igl1	18.67	0	0	0	1	1	#NULL!	#NULL!	#NULL!	#NULL!	#NULL!	#NULL!	65.25	0	0	0	365
3703	10	1	0	71.0164	negro	#NULL!	dm	1	15	0	0	0	97	igl1	14.58	0	0	0	1	1	#NULL!	#NULL!	#NULL!	#NULL!	#NULL!	#NULL!	#NULL!	0	1	0	28
3819	10	1	1	19.2438	indio	#NULL!	gnc	0	24	0	0	0	65	igl1	8.42	0	0	0	1	1	#NULL!	#NULL!	#NULL!	#NULL!	#NULL!	#NULL!	126.71	0	0	0	365
882	1	1	0	49.0849	branco	25.2241	has	0	8	0	0	1	77	igl1	16	1	0	0	1	1	11	6	11	6	11	15	62.28	0	0	0	365
3613	10	1	0	80.4164	branco	#NULL!	indet	0	66	0	0	1	100	igl1	17.17	0	0	0	1	1	#NULL!	#NULL!	#NULL!	#NULL!	#NULL!	#NULL!	15.27	0	0	0	365
3600	10	1	1	47.926	branco	#NULL!	indet	0	36	0	0	0	74	igl1	8.3	0	0	0	1	1	#NULL!	#NULL!	#NULL!	#NULL!	#NULL!	#NULL!	62.8	0	0	0	365
3864	10	1	1	35.0438	branco	#NULL!	dm	1	16	0	0	0	65	igl1	12.08	0	0	0	1	1	#NULL!	#NULL!	#NULL!	#NULL!	#NULL!	#NULL!	97.05	0	0	0	365
1511	11	2	0	58	branco	23.5078	dm	1	8	0	0	1	66	igl1	20.3	0	0	0	1	1	5	4	5	4	5	35	39.93	0	0	0	365
1950	9	1	0	33	branco	32.1799	outras	0	3	0	0	0	35	igl1	11	0	0	0	1	1	7	1	7	1	7	17	49.24	0	0	0	365
2045	9	1	1	38	negro	17.782	has	0	106	0	0	0	73	igl1	14	0	0	0	1	1	9	2	9	2	9	19	110.17	0	0	0	365
3060	13	2	1	58.7753	branco	21.7181	dm	1	82.2	0	0	0	79	igl1	20.5	1	1	0	1	1	36	8	36	8	36	22	47.98	0	0	0	365
3062	13	2	0	48.0767	branco	31.3906	indet	0	24	0	0	0	55	igl1	14.25	0	0	0	1	1	33	6	33	6	33	21	59.29	0	0	0	365
3181	13	2	1	50.3068	branco	25.6896	gnc	0	11.9	0	0	0	49	igl1	14	1	0	0	1	1	17	2	17	2	17	#NULL!	63.48	0	0	0	365
3145	13	2	0	21.9836	branco	17.782	urol	0	25.9	0	0	0	22	igl1	10.4	1	0	0	1	1	61	13	61	13	61	35	71.22	0	0	0	365
3166	13	2	1	60.3342	branco	30.4063	dm	1	14.1	0	0	0	83	igl1	12	0	0	0	1	1	32	5	32	5	32	18	81.25	0	0	0	365
1988	9	1	0	54	pardo	25.4366	has	0	130	0	0	0	54	igl1	17.18	0	0	0	1	1	16	3	16	3	16	29	72.49	0	0	0	365
3099	13	2	1	28.1808	negro	27.6989	indet	0	25.1	0	0	0	71	igl1	18.5	0	0	0	1	1	16	1	16	1	16	#NULL!	40.96	0	0	0	365
1807	9	1	1	64	branco	33.2085	has	0	11	0	0	0	88	igl1	16	0	0	0	1	1	3	2	3	2	3	10	57.66	0	0	0	365
2005	9	1	0	30	negro	18.5568	gnc	0	45	0	0	0	43	igl1	11.16	1	1	1	1	1	34	12	34	12	34	55	28.92	0	0	0	365
3118	13	2	0	67.5315	branco	26.8352	has	0	18.4	0	0	0	71	igl1	19.5	0	0	0	1	1	12	#NULL!	12	#NULL!	12	#NULL!	#NULL!	0	1	0	58
3108	13	2	0	40.3808	branco	22.7244	indet	0	38.8	0	0	0	31	igl1	11.35	0	0	0	1	1	30	3	30	3	30	58	9.98	0	1	0	114
3127	13	2	1	47.674	branco	23.7388	indet	0	2	0	0	0	38	igl1	14.45	0	0	0	1	1	12	1	12	1	12	#NULL!	54.4	0	0	0	365
1910	9	1	0	33	pardo	15.5556	gnc	0	22	0	0	1	14	igl1	14	1	1	0	1	1	8	1	8	1	8	19	24.43	0	0	0	365
3170	13	2	1	50.5973	negro	30.8365	has	0	17.2	0	1	0	66	igl1	20.2	0	0	0	1	1	28	1	28	1	28	#NULL!	80.89	0	0	0	365
3165	13	2	1	21.9014	branco	17.1753	indet	0	14.5	0	0	0	11	igl1	17.35	0	0	0	1	1	29	6	29	6	29	#NULL!	94.85	0	0	0	365
3063	13	2	1	36.1014	pardo	31.5886	has	0	24.1	0	0	1	66	igl1	19	1	1	0	1	1	22	5	22	5	22	#NULL!	0	1	0	0	189
1866	9	1	1	58	pardo	19.2234	gnc	0	14	0	0	0	78	igl1	17.28	1	1	0	1	1	12	5	12	5	12	13	#NULL!	0	1	0	13
1489	11	2	1	55	branco	32.281	dm	1	12	0	0	1	81	igl1	19	0	0	0	1	1	6	3	6	3	6	16	51.67	0	0	0	365
3134	13	2	1	41.4329	branco	30.8642	dm	1	23	0	0	1	65	igl1	13.4	1	1	0	1	1	46	1	46	1	46	13	52.57	0	1	0	270
3128	13	2	1	38.9973	branco	31.5963	indet	0	12	0	0	1	40	igl1	20.47	1	1	0	1	1	21	2	21	2	21	#NULL!	16.55	0	0	0	365
1721	9	1	1	30	branco	22.4059	has	0	35	0	#NULL!	1	35	igl1	11	1	1	0	1	1	2	3	2	3	2	16	36.73	0	0	0	365
3153	13	2	0	28.6712	branco	20.6905	has	0	14.9	0	1	0	28	igl1	16.4	1	0	0	1	1	12	1	12	1	12	#NULL!	43.2	0	0	0	365
3149	13	2	1	30.5589	branco	23.3234	urol	0	11.9	0	0	0	43	igl1	16.45	0	0	0	1	1	48	5	48	5	48	#NULL!	71.6	0	1	0	123
3821	10	1	1	57.8685	branco	#NULL!	drpa	0	18	0	0	0	60	igl1	15.3	0	0	0	0	0	#NULL!	#NULL!	#NULL!	#NULL!	0	#NULL!	55.04	0	0	0	365
3904	10	1	0	20.6356	branco	#NULL!	outras	0	24	1	1	1	24	igl1	14.12	1	0	0	0	0	#NULL!	#NULL!	#NULL!	#NULL!	0	#NULL!	0	1	0	0	186
1686	11	2	1	49	branco	24.9135	indet	0	72	1	1	0	60	igl1	19	1	1	0	0	0	#NULL!	#NULL!	#NULL!	#NULL!	0	25	75.1	0	0	0	365
3758	10	1	0	42.8603	branco	#NULL!	indet	0	96	0	0	1	68	igl1	18.35	0	0	0	0	0	#NULL!	#NULL!	#NULL!	#NULL!	0	#NULL!	47.17	0	0	0	365
1685	11	2	0	55	branco	25.7202	dm	1	46	0	1	0	61	igl1	20.3	1	1	0	0	0	#NULL!	#NULL!	#NULL!	#NULL!	0	43	20.53	0	0	0	365
3190	13	2	1	63.2192	branco	29.7576	drpa	0	34.9	0	0	0	83	igl1	10	1	0	1	0	0	#NULL!	#NULL!	#NULL!	#NULL!	0	#NULL!	26.3	0	0	0	365
3189	13	2	0	37.326	branco	27.8852	gnc	0	8.4	0	0	0	37	igl1	19.5	1	0	1	0	0	#NULL!	#NULL!	#NULL!	#NULL!	0	#NULL!	40.65	0	0	0	365
3102	13	2	1	38.6877	branco	24.5351	drpa	0	14.4	0	0	0	47	igl1	11.2	0	0	0	0	0	#NULL!	#NULL!	#NULL!	#NULL!	0	#NULL!	68.88	0	0	0	365
3150	13	2	1	49.3753	negro	29.0688	has	0	33.1	0	0	0	85	igl1	14.2	0	0	0	0	0	#NULL!	#NULL!	#NULL!	#NULL!	0	7	57.62	0	0	0	365
3837	10	1	1	63.9973	branco	#NULL!	dm	1	15	0	0	0	87	igl1	17.22	0	0	0	1	1	#NULL!	#NULL!	#NULL!	#NULL!	#NULL!	#NULL!	62.89	0	0	0	365
3623	10	1	1	32.337	branco	#NULL!	dm	1	60	0	0	0	39	igl1	12.97	1	0	0	1	1	#NULL!	#NULL!	#NULL!	#NULL!	#NULL!	#NULL!	105.24	0	0	0	365
3747	10	1	1	60.9452	pardo	#NULL!	drpa	0	53	0	0	0	91	igl1	13.6	0	0	0	1	1	#NULL!	#NULL!	#NULL!	#NULL!	#NULL!	#NULL!	45.83	0	0	0	365
3679	10	1	0	27.6932	pardo	#NULL!	dm	1	48	0	0	0	38	igl1	4.92	0	0	0	1	1	#NULL!	#NULL!	#NULL!	#NULL!	#NULL!	#NULL!	74.08	0	0	0	365
3722	10	1	0	57.8055	branco	#NULL!	gnc	0	48	0	0	1	81	igl1	18.38	0	0	0	1	1	#NULL!	#NULL!	#NULL!	#NULL!	#NULL!	#NULL!	19.66	0	0	0	365
3890	10	1	0	21.1671	branco	#NULL!	indet	0	50	1	0	0	10	igl1	19.87	1	0	0	1	1	#NULL!	#NULL!	#NULL!	#NULL!	#NULL!	#NULL!	25.32	0	0	0	365
3775	10	1	1	54.3151	branco	#NULL!	indet	0	84	0	0	0	55	igl1	20.5	0	0	0	1	1	#NULL!	#NULL!	#NULL!	#NULL!	#NULL!	#NULL!	36.66	0	0	0	365
3719	10	1	0	18.1151	branco	#NULL!	outras	0	84	0	0	0	15	igl1	11.5	0	0	0	1	1	#NULL!	#NULL!	#NULL!	#NULL!	#NULL!	#NULL!	43.23	0	0	0	365
3935	10	1	0	19.5397	branco	#NULL!	indet	0	12	1	0	0	5	igl1	19.7	1	0	0	1	1	#NULL!	#NULL!	#NULL!	#NULL!	#NULL!	#NULL!	72.45	0	0	0	365
3728	10	1	0	21.8219	branco	#NULL!	gnc	0	31	0	0	0	48	igl1	19	0	0	0	1	1	#NULL!	#NULL!	#NULL!	#NULL!	#NULL!	#NULL!	80.01	0	0	0	365
3627	10	1	1	59.4904	branco	#NULL!	indet	0	96	0	0	0	54	igl1	17.33	0	0	0	1	1	#NULL!	#NULL!	#NULL!	#NULL!	#NULL!	#NULL!	60.08	0	0	0	365
3689	10	1	1	61.0301	pardo	#NULL!	dm	1	24	0	0	0	83	igl1	17.53	0	0	0	1	1	#NULL!	#NULL!	#NULL!	#NULL!	#NULL!	#NULL!	53.83	0	0	0	365
3696	10	1	1	53.7479	branco	#NULL!	dm	1	18	0	0	1	82	igl1	18.05	0	0	0	1	1	#NULL!	#NULL!	#NULL!	#NULL!	#NULL!	#NULL!	0	1	0	0	181
3802	10	1	1	42.589	branco	#NULL!	gnc	0	144	0	0	1	61	igl1	16.85	0	0	0	1	1	#NULL!	#NULL!	#NULL!	#NULL!	#NULL!	#NULL!	26.51	0	0	0	365
3834	10	1	1	59.2932	#NULL!	#NULL!	dm	1	35	0	0	0	97	igl1	12.25	0	0	0	1	1	#NULL!	#NULL!	#NULL!	#NULL!	#NULL!	#NULL!	0	1	0	0	43
415	1	1	1	35.4356	pardo	32.0312	indet	0	179	0	0	1	51	igl1	16	1	0	0	1	1	2	1	2	1	2	37	18.67	0	0	0	365
3638	10	1	1	36.3014	pardo	#NULL!	outras	0	36	0	0	0	65	igl1	17.72	0	0	0	1	1	#NULL!	#NULL!	#NULL!	#NULL!	#NULL!	#NULL!	78.75	0	0	0	365
1699	11	2	0	28	branco	18.5108	outras	0	24	1	0	0	21	igl1	18	1	1	0	1	1	11	5	11	5	11	31	81.51	0	0	0	365
3735	10	1	1	60.8055	#NULL!	#NULL!	dm	1	108	0	0	1	83	igl1	20	0	0	0	1	1	#NULL!	#NULL!	#NULL!	#NULL!	#NULL!	#NULL!	0	1	0	1	14
2559	5	1	1	33.5781	pardo	21.7079	urol	0	81	0	0	0	22	igl1	14	0	0	1	1	1	11	5	11	5	11	34	34.02	0	0	0	365
3891	10	1	1	56.8767	branco	#NULL!	drpa	0	9	0	0	0	65	igl1	20	0	0	0	1	1	#NULL!	#NULL!	#NULL!	#NULL!	#NULL!	#NULL!	47.16	0	0	0	365
3603	10	1	1	46.1836	branco	#NULL!	indet	0	62	0	0	1	85	igl1	17.67	0	0	0	1	1	#NULL!	#NULL!	#NULL!	#NULL!	#NULL!	#NULL!	23.78	0	0	0	365
3191	13	2	0	59.3808	branco	37.6378	has	0	45.4	0	0	0	71	igl1	14.4	0	0	0	1	1	25	11	25	11	25	#NULL!	69.8	0	0	0	365
3133	13	2	1	53.0849	pardo	31.9108	urol	0	65	0	0	0	77	igl1	20.4	0	0	0	1	1	51	2	51	2	51	31	26.93	0	0	0	365
2258	7	1	0	29.9918	pardo	20.6297	indet	0	30	0	0	0	10	eurocollins	14	0	0	0	1	0	1	1	#NULL!	#NULL!	0	#NULL!	5	0	0	0	365
2295	7	1	1	59.9644	pardo	20.8933	indet	0	49	0	0	0	73	eurocollins	18	1	0	1	0	0	#NULL!	#NULL!	#NULL!	#NULL!	0	8	58.77	0	0	0	365
2304	7	1	1	68.4301	negro	24.3339	dm	1	59	0	0	0	91	eurocollins	16	0	0	0	0	0	#NULL!	#NULL!	#NULL!	#NULL!	0	8	12.71	0	0	0	365
2317	7	1	0	52.3397	negro	21.1477	indet	0	10	0	0	0	77	eurocollins	12	1	0	0	0	0	#NULL!	#NULL!	#NULL!	#NULL!	0	14	48.98	0	0	0	365
3597	6	1	1	35.2164	pardo	24.2123	indet	0	20	0	0	1	33	eurocollins	16	0	0	0	0	0	#NULL!	#NULL!	#NULL!	#NULL!	0	8	47.63	0	0	0	365
2552	5	1	0	39.9699	branco	23.4375	gnc	0	130	0	1	0	37	eurocollins	10	1	1	0	0	0	#NULL!	#NULL!	#NULL!	#NULL!	0	10	43.14	0	0	0	365
233	1	1	1	61.1973	negro	28.125	dm	1	42	0	0	1	84	eurocollins	20	1	0	0	0	0	#NULL!	#NULL!	#NULL!	#NULL!	0	16	63.97	0	0	0	365
3543	6	1	1	49.9233	negro	27.4348	indet	0	38	0	0	0	62	eurocollins	19	0	0	0	0	0	#NULL!	#NULL!	#NULL!	#NULL!	0	16	39.06	0	1	0	128
2328	7	1	1	40.9397	branco	25.7929	dm	1	15	0	0	1	46	eurocollins	16	1	0	0	0	0	#NULL!	#NULL!	#NULL!	#NULL!	0	8	8.63	0	0	0	365
2329	7	1	0	53.9123	branco	20.082	indet	0	23	0	0	0	66	eurocollins	14	1	0	1	0	0	#NULL!	#NULL!	#NULL!	#NULL!	0	7	14.7	0	0	0	365
2334	7	1	0	47.9918	branco	19.2974	indet	0	45	0	0	1	66	eurocollins	5	1	0	0	0	0	#NULL!	#NULL!	#NULL!	#NULL!	0	10	21.88	0	0	0	365
2281	7	1	0	62.9096	branco	22.213	indet	0	14	0	0	1	83	eurocollins	11	0	0	0	0	0	#NULL!	#NULL!	#NULL!	#NULL!	0	7	28.49	0	0	0	365
2332	7	1	0	57.9616	branco	20.2153	indet	0	25	0	0	1	85	eurocollins	7	1	0	0	0	0	#NULL!	#NULL!	#NULL!	#NULL!	0	10	29.7	0	0	0	365
2255	7	1	1	29.0548	branco	19.9481	indet	0	9	0	0	0	28	eurocollins	13	1	0	1	0	0	#NULL!	#NULL!	#NULL!	#NULL!	0	7	34.95	0	0	0	365
2273	7	1	1	63.8795	branco	20.7825	dm	1	13	0	0	1	87	eurocollins	14	0	0	0	0	0	#NULL!	#NULL!	#NULL!	#NULL!	0	8	37.43	0	0	0	365
2245	7	1	1	30.9342	branco	24.3827	gnc	0	107	0	0	0	21	eurocollins	9	1	0	1	0	0	#NULL!	#NULL!	#NULL!	#NULL!	0	8	40.73	0	0	0	365
2275	7	1	0	34.8575	pardo	23.9334	has	0	31	0	0	0	46	eurocollins	15	1	0	1	0	0	#NULL!	#NULL!	#NULL!	#NULL!	0	10	7.32	0	0	0	365
2345	7	1	1	56.389	pardo	21.3701	gnc	0	74	0	0	1	69	eurocollins	17	1	0	0	1	0	1	1	#NULL!	#NULL!	0	9	13.17	0	0	0	365
2266	7	1	0	42.4493	pardo	34.049	indet	0	40	0	0	0	25	eurocollins	13	1	0	1	0	0	#NULL!	#NULL!	#NULL!	#NULL!	0	8	18.64	0	0	0	365
2321	7	1	0	34.5452	pardo	24.1603	dm	1	22	0	0	0	41	eurocollins	12	1	0	1	0	0	#NULL!	#NULL!	#NULL!	#NULL!	0	15	27.16	0	0	0	365
2272	7	1	1	36.7836	pardo	24.3141	indet	0	99	0	0	0	44	eurocollins	2	1	0	1	1	0	1	1	#NULL!	#NULL!	0	9	54.31	0	0	0	365
2257	7	1	1	42.9808	pardo	19.9432	dm	1	23	0	0	1	39	eurocollins	10	1	0	0	0	0	#NULL!	#NULL!	#NULL!	#NULL!	0	13	56.68	0	0	0	365
2308	7	1	1	55.3096	negro	21.4533	drpa	0	52	0	0	0	68	eurocollins	13	1	0	1	0	0	#NULL!	#NULL!	#NULL!	#NULL!	0	5	34.02	0	0	0	365
2270	7	1	0	58.274	negro	26.7752	has	0	16	0	0	1	97	eurocollins	15	1	0	0	0	0	#NULL!	#NULL!	#NULL!	#NULL!	0	9	46.58	0	0	0	365
2339	7	1	0	68	branco	28.3737	has	0	28	0	0	1	95	eurocollins	4	0	0	0	0	0	#NULL!	#NULL!	#NULL!	#NULL!	0	11	23.72	0	0	0	365
2253	7	1	1	73.737	branco	28.5483	indet	0	39	0	0	1	99	eurocollins	8	0	0	0	0	0	#NULL!	#NULL!	#NULL!	#NULL!	0	11	42.21	0	0	0	365
2518	5	1	0	54.3726	branco	18.8455	indet	0	25	0	0	1	65	eurocollins	9	0	0	0	0	0	#NULL!	#NULL!	#NULL!	#NULL!	0	11	23.38	0	0	0	365
2531	5	1	1	62.6849	pardo	22.3094	drpa	0	47	0	0	1	79	eurocollins	13.5	0	0	0	1	0	1	1	#NULL!	#NULL!	0	14	30.81	0	0	0	365
3405	0	1	1	35.3671	branco	26.6436	gnc	0	21	1	0	0	37	eurocollins	9	1	1	0	0	0	#NULL!	#NULL!	#NULL!	#NULL!	0	6	77.67	0	0	0	365
1068	1	1	1	51.0082	branco	22.8571	drpa	0	39	0	0	0	53	eurocollins	14	1	0	0	0	0	#NULL!	#NULL!	#NULL!	#NULL!	0	5	39.93	0	0	0	365
1218	1	1	1	49.2274	branco	26.8406	has	0	144	0	0	0	58	eurocollins	18	1	0	0	1	0	1	1	#NULL!	#NULL!	0	7	50.53	0	0	0	365
656	1	1	1	36.863	branco	22.6627	indet	0	15	0	0	0	57	eurocollins	15	1	0	0	0	0	#NULL!	#NULL!	#NULL!	#NULL!	0	83	53.47	0	0	0	365
1145	1	1	0	51.7863	branco	#NULL!	has	0	70	0	0	0	59	eurocollins	19	1	0	0	0	0	#NULL!	#NULL!	#NULL!	#NULL!	0	7	82.4	0	0	0	365
1381	2	1	1	26	branco	19.5265	gnc	0	30	0	0	0	29	eurocollins	19	0	0	0	0	0	#NULL!	#NULL!	#NULL!	#NULL!	0	8	71.31	0	0	0	365
2579	5	1	0	59.2274	branco	30.3302	gnc	0	19	0	0	0	74	eurocollins	14	1	1	0	0	0	#NULL!	#NULL!	#NULL!	#NULL!	0	12	61.52	0	0	0	365
3659	10	1	1	46.4493	branco	#NULL!	gnc	0	1	0	0	0	65	eurocollins	14.23	0	0	0	0	0	#NULL!	#NULL!	#NULL!	#NULL!	0	#NULL!	24.32	0	0	0	365
3517	14	2	1	46.263	branco	28.0864	drpa	0	24	0	0	0	41	eurocollins	13	0	1	0	0	0	#NULL!	#NULL!	#NULL!	#NULL!	0	11	78.21	0	0	0	365
3455	14	2	0	22.874	branco	20.5693	gnc	0	4	0	0	0	12	eurocollins	13	0	0	0	0	0	#NULL!	#NULL!	#NULL!	#NULL!	0	6	80.39	0	0	0	365
3463	14	2	1	50.389	branco	25.2595	gnc	0	60	0	0	0	50	eurocollins	14.4	0	0	0	0	0	#NULL!	#NULL!	#NULL!	#NULL!	0	25	85.07	0	0	0	365
3467	14	2	0	54.0384	branco	17.5064	drpa	0	60	0	0	0	55	eurocollins	16	0	0	0	0	0	#NULL!	#NULL!	#NULL!	#NULL!	0	6	99.62	0	0	0	365
8	1	1	1	44.6712	pardo	21.1073	indet	0	108	0	0	0	66	eurocollins	19	0	0	0	0	0	#NULL!	#NULL!	#NULL!	#NULL!	0	18	43.68	0	0	0	365
40	1	1	1	39.0712	pardo	24.5779	gnc	0	18	0	0	0	39	eurocollins	12	1	0	0	0	0	#NULL!	#NULL!	#NULL!	#NULL!	0	14	47.63	0	0	0	365
151	1	1	0	52.5699	pardo	24.4561	has	0	54	0	0	0	68	eurocollins	20	1	0	0	0	0	#NULL!	#NULL!	#NULL!	#NULL!	0	8	49.22	0	0	0	365
580	1	1	1	64.5315	pardo	22.5896	dm	1	45	0	0	0	84	eurocollins	18	1	0	0	0	0	#NULL!	#NULL!	#NULL!	#NULL!	0	7	56.4	0	0	0	365
566	1	1	0	29.0082	pardo	20.7612	indet	0	30	0	0	0	40	eurocollins	20	1	0	0	0	0	#NULL!	#NULL!	#NULL!	#NULL!	0	7	77	0	0	0	365
1283	2	1	1	67	pardo	18.8272	indet	0	52	0	0	0	82	eurocollins	20	0	0	0	0	0	#NULL!	#NULL!	#NULL!	#NULL!	0	5	46.74	0	0	0	365
1378	2	1	1	64	pardo	23.7387	dm	1	42	0	0	0	83	eurocollins	16	1	0	0	1	0	1	1	#NULL!	#NULL!	0	8	69.8	0	0	0	365
2514	5	1	1	46.7014	pardo	24.7721	indet	0	15	0	0	0	33	eurocollins	13	1	1	0	0	0	#NULL!	#NULL!	#NULL!	#NULL!	0	10	54.77	0	0	0	365
2534	5	1	1	50.1096	pardo	19.4674	drpa	0	42	0	0	0	40	eurocollins	18	1	1	0	1	0	1	1	#NULL!	#NULL!	0	10	70.03	0	0	0	365
2575	5	1	0	55.4219	pardo	#NULL!	indet	0	24	0	0	0	74	eurocollins	13	1	1	0	0	0	#NULL!	#NULL!	#NULL!	#NULL!	0	4	71.77	0	0	0	365
1436	8	1	0	54	pardo	28.1337	gnc	0	25	0	#NULL!	0	81	eurocollins	6	1	0	0	1	0	1	1	#NULL!	#NULL!	0	13	55.05	0	0	0	365
1404	8	1	1	43	pardo	28.0277	has	0	40	0	#NULL!	0	63	eurocollins	16	0	0	0	0	0	#NULL!	#NULL!	#NULL!	#NULL!	0	12	66.21	0	0	0	365
3260	17	3	1	46.8192	pardo	24.3911	indet	0	11	0	0	0	42	eurocollins	18	1	0	1	0	0	#NULL!	#NULL!	#NULL!	#NULL!	0	9	79.62	0	0	0	365
795	1	1	1	42.5425	negro	26.2626	has	0	53	0	0	0	53	eurocollins	20	1	0	1	1	0	1	1	#NULL!	#NULL!	0	9	56.99	0	0	0	365
546	1	1	1	49.5041	negro	27.9099	has	0	99	0	0	0	72	eurocollins	20	1	0	0	0	0	#NULL!	#NULL!	#NULL!	#NULL!	0	7	58.45	0	0	0	365
350	1	1	1	64.5808	negro	19.6052	has	0	80	0	0	0	89	eurocollins	18	1	0	0	0	0	#NULL!	#NULL!	#NULL!	#NULL!	0	7	64.75	0	0	0	365
769	1	1	0	66.5644	negro	27.9904	dm	1	23	0	0	0	98	eurocollins	16	1	0	0	1	0	1	1	#NULL!	#NULL!	0	7	68.55	0	0	0	365
1344	2	1	0	53	negro	24.1016	drpa	0	102	1	0	0	70	eurocollins	15	1	0	0	0	0	#NULL!	#NULL!	#NULL!	#NULL!	0	6	68.64	0	0	0	365
2100	4	1	1	53.0658	negro	22.0669	has	0	91	0	0	0	81	eurocollins	19	1	0	1	0	0	#NULL!	#NULL!	#NULL!	#NULL!	0	9	32.73	0	0	0	365
793	1	1	1	45.611	branco	20.5761	has	0	6	0	0	0	62	eurocollins	18	1	0	0	0	0	#NULL!	#NULL!	#NULL!	#NULL!	0	7	42.28	0	0	0	365
298	1	1	1	62.5315	branco	24.7721	gnc	0	84	0	0	0	75	eurocollins	15	1	0	0	0	0	#NULL!	#NULL!	#NULL!	#NULL!	0	21	46.74	0	0	0	365
614	1	1	1	64.2904	branco	24.7409	indet	0	22	0	0	0	86	eurocollins	18	1	0	0	0	0	#NULL!	#NULL!	#NULL!	#NULL!	0	9	65.36	0	0	0	365
654	1	1	1	48.9342	branco	26.396	dm	1	47	0	0	0	60	eurocollins	18	1	0	0	0	0	#NULL!	#NULL!	#NULL!	#NULL!	0	7	67.87	0	0	0	365
977	1	1	0	56.5288	branco	23.5172	drpa	0	20	0	0	0	88	eurocollins	15	1	0	0	0	0	#NULL!	#NULL!	#NULL!	#NULL!	0	7	69.35	0	0	0	365
1030	1	1	1	34.5973	branco	19.8839	gnc	0	21	1	0	0	38	eurocollins	17	1	0	0	1	0	1	1	#NULL!	#NULL!	0	7	78.09	0	0	0	365
600	1	1	1	47.5014	branco	29.7609	indet	0	23	0	0	0	69	eurocollins	17	1	0	0	0	0	#NULL!	#NULL!	#NULL!	#NULL!	0	7	79.24	0	0	0	365
1007	1	1	1	49.5808	branco	24.1588	dm	1	48	0	0	0	58	eurocollins	17	0	0	0	0	0	#NULL!	#NULL!	#NULL!	#NULL!	0	8	96.92	0	0	0	365
1294	2	1	1	20	branco	26.4339	gnc	0	7	0	0	0	7	eurocollins	20	1	0	0	0	0	#NULL!	#NULL!	#NULL!	#NULL!	0	5	67.15	0	0	0	365
2223	4	1	1	48.1397	branco	21.4109	drpa	0	54	0	0	0	65	eurocollins	18	0	0	0	0	0	#NULL!	#NULL!	#NULL!	#NULL!	0	8	54.22	0	0	0	365
2582	5	1	1	55.6493	branco	22.0522	gnc	0	18	0	0	0	63	eurocollins	15	1	1	0	0	0	#NULL!	#NULL!	#NULL!	#NULL!	0	11	64.74	0	0	0	365
938	1	1	1	40.6767	pardo	25.8806	has	0	51	0	0	0	53	eurocollins	18	1	0	0	0	0	#NULL!	#NULL!	#NULL!	#NULL!	0	10	68.56	0	0	0	365
48	1	1	1	33.0986	pardo	#NULL!	has	0	58	0	0	0	27	eurocollins	17	0	0	0	0	0	#NULL!	#NULL!	#NULL!	#NULL!	0	5	75.85	0	0	0	365
201	1	1	1	33.2658	pardo	21.6049	indet	0	37	0	0	0	46	eurocollins	16	1	0	0	0	0	#NULL!	#NULL!	#NULL!	#NULL!	0	7	111.62	0	0	0	365
202	1	1	1	33.2658	pardo	21.6049	indet	0	57	0	0	0	46	eurocollins	16	1	0	0	0	0	#NULL!	#NULL!	#NULL!	#NULL!	0	7	111.62	0	0	0	365
2555	5	1	1	45.1068	pardo	21.7193	gnc	0	74	0	0	0	43	eurocollins	14	0	0	0	0	0	#NULL!	#NULL!	#NULL!	#NULL!	0	11	90.43	0	0	0	365
2581	5	1	1	28.0274	pardo	17.5781	gnc	0	144	0	0	0	22	eurocollins	8	0	0	0	0	0	#NULL!	#NULL!	#NULL!	#NULL!	0	13	105.78	0	0	0	365
1437	8	1	1	63	pardo	25.4694	dm	1	99	0	#NULL!	0	71	eurocollins	15	0	0	0	0	0	#NULL!	#NULL!	#NULL!	#NULL!	0	19	49.64	0	0	0	365
1430	8	1	0	34	pardo	35.7012	has	0	71	0	#NULL!	0	45	eurocollins	20	1	0	0	1	0	1	1	#NULL!	#NULL!	0	20	72.57	0	0	0	365
1413	8	1	1	45	pardo	26.6749	has	0	20	0	#NULL!	0	51	eurocollins	20	0	0	0	0	0	#NULL!	#NULL!	#NULL!	#NULL!	0	11	72.59	0	0	0	365
1420	8	1	0	31	pardo	31.2295	gnc	0	10	0	#NULL!	0	44	eurocollins	10	0	0	0	0	0	#NULL!	#NULL!	#NULL!	#NULL!	0	7	93.96	0	0	0	365
1407	8	1	1	19	pardo	28.3447	has	0	11	1	#NULL!	0	26	eurocollins	14	1	0	0	0	0	#NULL!	#NULL!	#NULL!	#NULL!	0	8	96.8	0	0	0	365
1439	8	1	1	27	pardo	23.5294	gnc	0	34	0	0	0	37	eurocollins	17	0	0	0	0	0	#NULL!	#NULL!	#NULL!	#NULL!	0	9	118.28	0	0	0	365
3306	17	3	1	70.9096	pardo	23.3377	indet	0	60	0	0	0	90	eurocollins	13	1	0	1	0	0	#NULL!	#NULL!	#NULL!	#NULL!	0	27	95.01	0	0	0	365
886	1	1	0	29.2548	negro	24.1672	gnc	0	99	0	0	0	53	eurocollins	18	1	0	0	0	0	#NULL!	#NULL!	#NULL!	#NULL!	0	7	66.55	0	0	0	365
1364	2	1	1	44	negro	22.9321	gnc	0	63	0	0	0	70	eurocollins	15	1	0	0	1	0	1	1	#NULL!	#NULL!	0	6	59.39	0	0	0	365
2516	5	1	1	50.3863	negro	24.9108	dm	1	22	0	0	0	61	eurocollins	11	0	0	0	0	0	#NULL!	#NULL!	#NULL!	#NULL!	0	8	114.71	0	0	0	365
456	1	1	1	47.0466	amarelo	27.6095	dm	1	39	0	0	0	49	eurocollins	20	1	0	0	1	0	1	1	#NULL!	#NULL!	0	16	46.63	0	0	0	365
695	1	1	1	55.7014	pardo	21.6128	outras	0	7	0	0	0	80	eurocollins	16	1	0	0	0	0	#NULL!	#NULL!	#NULL!	#NULL!	0	5	88.19	0	0	0	365
2593	5	1	1	25.926	pardo	24.2188	gnc	0	96	0	0	0	21	eurocollins	9	1	1	1	1	0	1	1	#NULL!	#NULL!	0	20	54.47	0	0	0	365
2566	5	1	1	52.0137	pardo	25.9259	dm	1	48	0	0	0	42	eurocollins	10	0	0	0	0	0	#NULL!	#NULL!	#NULL!	#NULL!	0	12	65.14	0	0	0	365
2544	5	1	1	33.7863	pardo	#NULL!	indet	0	94	0	0	0	50	eurocollins	14	0	0	0	0	0	#NULL!	#NULL!	#NULL!	#NULL!	0	7	71.3	0	0	0	365
1427	8	1	0	59	pardo	33.7823	has	0	130	1	#NULL!	0	73	eurocollins	19	1	0	0	0	0	#NULL!	#NULL!	#NULL!	#NULL!	0	10	61.62	0	0	0	365
1428	8	1	1	35	pardo	26.398	dm	1	33	0	#NULL!	0	32	eurocollins	16	0	0	0	1	0	1	1	#NULL!	#NULL!	0	37	61.95	0	0	0	365
2125	4	1	1	64.1945	branco	31.25	dm	1	12	0	0	0	95	eurocollins	16	0	0	0	0	0	#NULL!	#NULL!	#NULL!	#NULL!	0	9	48.44	0	0	0	365
2189	4	1	1	53.0822	pardo	21.3599	has	0	9	0	0	0	72	eurocollins	18	0	0	0	0	0	#NULL!	#NULL!	#NULL!	#NULL!	0	11	18.8	0	0	0	365
2053	4	1	1	44.5671	pardo	24.8163	indet	0	33	0	0	0	59	eurocollins	18	0	0	0	0	0	#NULL!	#NULL!	#NULL!	#NULL!	0	8	37.01	0	0	0	365
3907	10	1	0	27.8411	pardo	#NULL!	outras	0	38	0	0	0	65	eurocollins	14.8	0	0	0	0	0	#NULL!	#NULL!	#NULL!	#NULL!	0	#NULL!	76.69	0	0	0	365
524	1	1	1	39.9836	branco	25.565	dm	1	11	0	0	0	46	eurocollins	19	0	0	0	0	0	#NULL!	#NULL!	#NULL!	#NULL!	0	5	29.39	0	0	0	365
2158	4	1	0	34.2932	branco	22.5895	has	0	30	0	0	0	57	eurocollins	18	0	0	0	0	0	#NULL!	#NULL!	#NULL!	#NULL!	0	#NULL!	#NULL!	0	0	0	365
3596	6	1	1	40.5068	branco	19.5717	gnc	0	69	0	0	0	27	eurocollins	11	0	0	0	0	0	#NULL!	#NULL!	#NULL!	#NULL!	0	5	74.92	0	0	0	365
3526	6	1	1	50.8685	pardo	27.7551	has	0	113	0	0	0	41	eurocollins	9	0	0	0	0	0	#NULL!	#NULL!	#NULL!	#NULL!	0	9	63.23	0	0	0	61
3579	6	1	1	40.5068	pardo	27.4648	indet	0	47	0	0	0	38	eurocollins	10	0	0	0	0	0	#NULL!	#NULL!	#NULL!	#NULL!	0	6	8.59	0	0	0	365
3577	6	1	0	42.6438	negro	29.4118	gnc	0	29	0	0	0	64	eurocollins	12	0	0	0	0	0	#NULL!	#NULL!	#NULL!	#NULL!	0	9	45.38	0	0	0	365
3571	6	1	1	52.2192	branco	20.1951	dm	1	46	0	0	0	56	eurocollins	19	0	0	0	0	0	#NULL!	#NULL!	#NULL!	#NULL!	0	8	102.55	0	0	0	365
1445	8	1	1	44	pardo	32.1466	gnc	0	46	0	#NULL!	0	60	eurocollins	18	0	0	0	0	0	#NULL!	#NULL!	#NULL!	#NULL!	0	9	61.74	0	0	0	365
3544	6	1	1	45.7205	pardo	21.9363	indet	0	34	0	0	0	59	eurocollins	17	0	0	0	0	0	#NULL!	#NULL!	#NULL!	#NULL!	0	6	51.01	0	0	0	365
2247	7	1	1	52.1945	branco	18.5911	gnc	0	221	1	0	0	75	eurocollins	11	1	0	0	0	0	#NULL!	#NULL!	#NULL!	#NULL!	0	#NULL!	4.6	0	0	0	365
1469	8	1	0	29	branco	28.5156	urol	0	65	0	#NULL!	0	33	eurocollins	10	0	0	0	1	0	1	1	#NULL!	#NULL!	0	29	32.91	0	0	0	365
2265	7	1	1	55.7781	negro	25.2264	indet	0	15	0	0	0	91	eurocollins	14	0	0	0	0	0	#NULL!	#NULL!	#NULL!	#NULL!	0	8	84.78	0	0	0	365
2289	7	1	0	57.0247	negro	26.2719	has	0	65	0	0	0	94	eurocollins	8	1	0	0	0	0	#NULL!	#NULL!	#NULL!	#NULL!	0	6	86.9	0	0	0	365
1438	8	1	0	32	pardo	24.8016	outras	0	6	0	0	0	55	eurocollins	12	0	0	0	0	0	#NULL!	#NULL!	#NULL!	#NULL!	0	57	46.37	0	0	0	365
1444	8	1	1	30	pardo	23.8087	has	0	87	0	#NULL!	0	40	eurocollins	20	0	0	0	0	0	#NULL!	#NULL!	#NULL!	#NULL!	0	9	82.31	0	0	0	365
2511	5	1	1	58.4411	branco	#NULL!	indet	0	150	0	0	0	66	eurocollins	15	1	1	0	0	0	#NULL!	#NULL!	#NULL!	#NULL!	0	8	46.65	0	0	0	365
1448	8	1	0	55	pardo	26.7759	has	0	54	0	0	0	77	eurocollins	15	0	0	0	0	0	#NULL!	#NULL!	#NULL!	#NULL!	0	8	71.98	0	0	0	365
3457	14	2	1	61.1726	branco	23.3091	has	0	156	0	0	0	67	eurocollins	16	0	0	0	0	0	#NULL!	#NULL!	#NULL!	#NULL!	0	8	63.51	0	0	0	339
270	1	1	0	54.9397	branco	25.2994	dm	1	45	0	0	1	87	eurocollins	17	1	0	0	1	0	1	1	#NULL!	#NULL!	0	9	40.12	0	0	0	365
73	1	1	0	61.3288	branco	24.4561	indet	0	12	0	0	0	74	eurocollins	18	1	0	0	0	0	#NULL!	#NULL!	#NULL!	#NULL!	0	7	45.84	0	0	0	365
1195	1	1	1	59.6164	branco	26.079	has	0	24	0	0	0	78	eurocollins	16	1	0	0	0	0	#NULL!	#NULL!	#NULL!	#NULL!	0	5	48.84	0	0	0	365
1045	1	1	0	49.8575	branco	20.4518	outras	0	34	0	0	0	37	eurocollins	17	1	0	0	0	0	#NULL!	#NULL!	#NULL!	#NULL!	0	7	68.17	0	0	0	365
432	1	1	1	52.9397	branco	29.4935	dm	1	18	0	0	0	74	eurocollins	15	1	0	0	0	0	#NULL!	#NULL!	#NULL!	#NULL!	0	5	76.27	0	0	0	365
1331	2	1	0	52	branco	29.6427	dm	1	13	0	0	0	63	eurocollins	20	1	0	0	0	0	#NULL!	#NULL!	#NULL!	#NULL!	0	7	47.13	0	0	0	365
1402	8	1	1	26	branco	19.8347	has	0	70	1	#NULL!	0	25	eurocollins	16	0	0	0	0	0	#NULL!	#NULL!	#NULL!	#NULL!	0	18	84.66	0	0	0	365
3787	10	1	0	46.2055	branco	#NULL!	has	0	15	0	0	1	52	eurocollins	18.92	0	0	0	0	0	#NULL!	#NULL!	#NULL!	#NULL!	0	#NULL!	60.07	0	0	0	365
299	1	1	1	53.674	pardo	27.8159	drpa	0	48	0	0	0	77	eurocollins	18	1	1	0	0	0	#NULL!	#NULL!	#NULL!	#NULL!	0	8	43.58	0	0	0	365
674	1	1	1	68.4082	pardo	26.2188	indet	0	14	0	0	0	89	eurocollins	13	1	0	1	0	0	#NULL!	#NULL!	#NULL!	#NULL!	0	7	78.67	0	0	0	365
504	1	1	1	54.8192	pardo	24.8016	has	0	50	0	0	0	57	eurocollins	14	1	0	0	0	0	#NULL!	#NULL!	#NULL!	#NULL!	0	7	80.55	0	0	0	365
1329	2	1	1	57	pardo	31.5334	drpa	0	88	0	0	0	74	eurocollins	19	0	0	0	0	0	#NULL!	#NULL!	#NULL!	#NULL!	0	8	71.75	0	0	0	365
3472	14	2	0	28.2137	pardo	25.6369	gnc	0	18	0	0	0	12	eurocollins	16.75	0	0	0	0	0	#NULL!	#NULL!	#NULL!	#NULL!	0	7	17.55	0	0	0	365
722	1	1	1	22.0575	negro	18.7309	gnc	0	47	0	0	0	44	eurocollins	18	1	0	0	0	0	#NULL!	#NULL!	#NULL!	#NULL!	0	5	82.04	0	0	0	365
39	1	1	1	39.3781	branco	24.6097	outras	0	12	0	0	0	40	eurocollins	16	1	0	0	0	0	#NULL!	#NULL!	#NULL!	#NULL!	0	7	49.21	0	0	0	365
4	1	1	0	58.5397	branco	24.7737	indet	0	168	1	0	0	65	eurocollins	16	1	0	0	0	0	#NULL!	#NULL!	#NULL!	#NULL!	0	8	55.7	0	0	0	365
165	1	1	0	25.2877	branco	19.726	outras	0	63	0	0	0	11	eurocollins	14	1	0	0	0	0	#NULL!	#NULL!	#NULL!	#NULL!	0	7	55.82	0	0	0	365
545	1	1	0	21.1616	branco	21.4709	outras	0	25	0	0	0	4	eurocollins	19	1	0	0	0	0	#NULL!	#NULL!	#NULL!	#NULL!	0	5	58.53	0	0	0	365
944	1	1	1	31.3315	pardo	27.5918	indet	0	128	1	0	0	35	eurocollins	11	1	0	0	0	0	#NULL!	#NULL!	#NULL!	#NULL!	0	14	31.38	0	1	0	56
196	1	1	0	31.1726	pardo	24.5578	indet	0	25	0	0	0	40	eurocollins	16	1	0	0	0	0	#NULL!	#NULL!	#NULL!	#NULL!	0	157	54.55	0	0	0	365
1433	8	1	0	37	pardo	31.2314	has	0	5	0	#NULL!	0	43	eurocollins	5	0	0	0	0	0	#NULL!	#NULL!	#NULL!	#NULL!	0	10	30.19	0	0	0	365
1434	8	1	1	29	pardo	20.3816	gnc	0	126	0	#NULL!	0	15	eurocollins	16	0	0	0	1	0	1	1	#NULL!	#NULL!	0	24	60.08	0	0	0	365
1412	8	1	1	41	pardo	31.1791	has	0	26	0	0	0	28	eurocollins	20	0	0	0	0	0	#NULL!	#NULL!	#NULL!	#NULL!	0	18	64.75	0	0	0	365
1399	8	1	1	45	pardo	17.5697	dm	1	64	0	#NULL!	0	36	eurocollins	10	0	0	1	1	0	1	1	#NULL!	#NULL!	0	13	77.24	0	0	0	365
1416	8	1	1	51	pardo	33.218	has	0	1	0	0	0	53	eurocollins	18	0	0	0	0	0	#NULL!	#NULL!	#NULL!	#NULL!	0	16	81.79	0	0	0	365
3200	17	3	0	40.8274	pardo	28.0843	indet	0	40	0	0	0	37	eurocollins	19	0	0	0	0	0	#NULL!	#NULL!	#NULL!	#NULL!	0	10	91.69	0	0	0	365
309	1	1	1	52.5288	pardo	25.7276	indet	0	26	0	0	1	56	eurocollins	19	1	0	0	0	0	#NULL!	#NULL!	#NULL!	#NULL!	0	11	45.19	0	0	0	365
896	1	1	0	42.9726	pardo	28.8754	has	0	37	0	0	0	59	eurocollins	15	1	0	0	1	0	1	1	#NULL!	#NULL!	0	10	68.13	0	0	0	365
2594	5	1	1	35.7836	pardo	21.3068	indet	0	120	0	0	0	39	eurocollins	12	0	0	0	0	0	#NULL!	#NULL!	#NULL!	#NULL!	0	14	77.45	0	0	0	365
1414	8	1	1	60	pardo	26.5432	has	0	94	0	#NULL!	0	77	eurocollins	15	0	0	0	0	0	#NULL!	#NULL!	#NULL!	#NULL!	0	15	53.76	0	0	0	365
1411	8	1	1	57	pardo	19.5918	dm	1	30	0	#NULL!	0	61	eurocollins	13	0	0	0	0	0	#NULL!	#NULL!	#NULL!	#NULL!	0	18	55.86	0	0	0	365
1408	8	1	1	35	pardo	25.6489	has	0	12	0	#NULL!	0	30	eurocollins	7	0	0	0	0	0	#NULL!	#NULL!	#NULL!	#NULL!	0	11	59.94	0	0	0	365
2209	4	1	1	72.5918	branco	24.5363	has	0	47	0	0	0	88	eurocollins	20	0	0	0	0	0	#NULL!	#NULL!	#NULL!	#NULL!	0	8	14.38	0	0	0	365
2102	4	1	1	30.8082	branco	19.5312	gnc	0	50	0	0	0	23	eurocollins	18	0	0	0	0	0	#NULL!	#NULL!	#NULL!	#NULL!	0	21	15.8	0	0	0	365
2114	4	1	1	41.4	branco	24.706	indet	0	7	0	0	0	49	eurocollins	18	0	0	0	0	0	#NULL!	#NULL!	#NULL!	#NULL!	0	21	26.73	0	0	0	365
605	1	1	1	53.2959	branco	23.3469	outras	0	22	0	0	1	79	eurocollins	14	0	0	0	0	0	#NULL!	#NULL!	#NULL!	#NULL!	0	7	32.91	0	0	0	365
419	1	1	1	37.937	branco	22.694	indet	0	44	0	0	1	52	eurocollins	16	1	0	0	0	0	#NULL!	#NULL!	#NULL!	#NULL!	0	7	48.01	0	0	0	365
688	1	1	1	50.1507	branco	24.0377	indet	0	156	0	0	1	75	eurocollins	19	1	1	0	0	0	#NULL!	#NULL!	#NULL!	#NULL!	0	8	66	0	0	0	365
464	1	1	1	41.2219	branco	20.9885	indet	0	11	0	0	0	50	eurocollins	14	1	0	0	0	0	#NULL!	#NULL!	#NULL!	#NULL!	0	6	90.73	0	0	0	365
1343	2	1	0	52	branco	21.103	drpa	0	35	0	1	1	74	eurocollins	20	1	0	0	0	0	#NULL!	#NULL!	#NULL!	#NULL!	0	5	42	0	0	0	365
3468	14	2	1	58.2822	branco	24.0741	gnc	0	43	0	1	1	75	eurocollins	20	0	0	0	0	0	#NULL!	#NULL!	#NULL!	#NULL!	0	14	28.75	0	0	0	365
1017	1	1	1	31.1123	pardo	#NULL!	drpa	0	7	0	0	0	38	eurocollins	20	1	0	1	0	0	#NULL!	#NULL!	#NULL!	#NULL!	0	5	0	1	0	0	181
199	1	1	0	27.7041	pardo	15.5556	gnc	0	8	1	0	0	30	eurocollins	15	1	0	0	0	0	#NULL!	#NULL!	#NULL!	#NULL!	0	8	40.42	0	0	0	365
274	1	1	0	37.5397	pardo	25.0762	outras	0	77	0	0	1	51	eurocollins	17	1	0	0	0	0	#NULL!	#NULL!	#NULL!	#NULL!	0	7	43.18	0	0	0	365
277	1	1	0	37.5397	pardo	25.0762	outras	0	77	1	0	1	51	eurocollins	17	1	0	0	0	0	#NULL!	#NULL!	#NULL!	#NULL!	0	7	43.18	0	0	0	365
278	1	1	0	37.5397	pardo	25.0762	outras	0	77	1	0	1	51	eurocollins	17	1	0	0	0	0	#NULL!	#NULL!	#NULL!	#NULL!	0	7	43.18	0	0	0	365
64	1	1	1	46.337	pardo	18.75	indet	0	28	0	0	1	60	eurocollins	20	1	1	0	0	0	#NULL!	#NULL!	#NULL!	#NULL!	0	5	68.45	0	0	0	365
109	1	1	1	61.4795	pardo	22.4609	indet	0	67	0	0	0	74	eurocollins	16	0	0	1	0	0	#NULL!	#NULL!	#NULL!	#NULL!	0	7	70.28	0	0	0	365
2504	5	1	1	45.4959	pardo	20.5714	indet	0	120	0	0	1	58	eurocollins	20	1	1	0	0	0	#NULL!	#NULL!	#NULL!	#NULL!	0	10	39.01	0	0	0	365
2517	5	1	1	59.2767	pardo	23.8087	indet	0	63	0	0	1	65	eurocollins	11	1	1	0	0	0	#NULL!	#NULL!	#NULL!	#NULL!	0	12	43.1	0	0	0	365
623	1	1	0	38.0548	negro	#NULL!	indet	0	32	0	0	1	81	eurocollins	19	1	0	0	1	0	1	1	#NULL!	#NULL!	0	7	20.27	0	0	0	365
3559	6	1	1	31.8658	negro	25.7371	indet	0	15	0	0	1	50	eurocollins	14	0	0	0	0	0	#NULL!	#NULL!	#NULL!	#NULL!	0	6	115.02	0	0	0	365
727	1	1	0	37.1068	branco	23.5883	indet	0	26	0	0	1	53	eurocollins	17	1	0	0	0	0	#NULL!	#NULL!	#NULL!	#NULL!	0	7	16.31	0	0	0	365
43	1	1	0	61	branco	23.7392	indet	0	23	0	0	0	93	eurocollins	16	1	0	0	0	0	#NULL!	#NULL!	#NULL!	#NULL!	0	6	54.14	0	0	0	365
899	1	1	0	49.7863	branco	20.753	indet	0	36	0	0	1	54	eurocollins	19	1	0	0	0	0	#NULL!	#NULL!	#NULL!	#NULL!	0	7	59.9	0	0	0	365
3551	6	1	1	52.5699	branco	35.4308	indet	0	37	0	0	1	71	eurocollins	19	1	1	0	0	0	#NULL!	#NULL!	#NULL!	#NULL!	0	12	57.13	0	0	0	365
3898	10	1	1	33.3096	branco	#NULL!	drpa	0	9	0	0	0	20	eurocollins	20.17	0	0	0	0	0	#NULL!	#NULL!	#NULL!	#NULL!	0	#NULL!	65.4	0	0	0	365
610	1	1	1	41.1014	pardo	26.2857	indet	0	17	0	0	1	60	eurocollins	19	1	1	0	0	0	#NULL!	#NULL!	#NULL!	#NULL!	0	5	33.1	0	0	0	365
1109	1	1	1	46.2027	pardo	25.4694	dm	1	55	0	1	1	68	eurocollins	16	1	0	0	1	0	1	1	#NULL!	#NULL!	0	7	44.09	0	0	0	365
801	1	1	1	62.0986	pardo	26.5118	dm	1	9	0	0	1	89	eurocollins	20	1	1	0	0	0	#NULL!	#NULL!	#NULL!	#NULL!	0	65	47.24	0	0	0	365
796	1	1	0	57.5644	negro	19.7711	drpa	0	39	0	0	0	92	eurocollins	14	1	0	0	0	0	#NULL!	#NULL!	#NULL!	#NULL!	0	9	73.92	0	0	0	365
1307	2	1	1	49	negro	20.5175	dm	1	113	0	0	0	84	eurocollins	15	1	0	0	0	0	#NULL!	#NULL!	#NULL!	#NULL!	0	23	56.07	0	0	0	365
3529	6	1	1	62.6685	negro	25.9766	has	0	64	0	0	0	87	eurocollins	11	0	0	0	0	0	#NULL!	#NULL!	#NULL!	#NULL!	0	15	110.44	0	0	0	365
117	1	1	1	59.589	branco	26.2188	dm	1	41	0	0	1	93	eurocollins	19	1	0	0	0	0	#NULL!	#NULL!	#NULL!	#NULL!	0	6	49.63	0	0	0	365
3582	6	1	1	44.1836	branco	24.9108	indet	0	86	0	0	0	57	eurocollins	4	0	0	0	0	0	#NULL!	#NULL!	#NULL!	#NULL!	0	6	44.72	0	0	0	365
3522	14	2	1	57.9918	branco	23.5078	has	0	15	0	0	1	87	eurocollins	12	0	0	0	0	0	#NULL!	#NULL!	#NULL!	#NULL!	0	10	50.59	0	0	0	365
245	1	1	1	47.3753	pardo	24.4193	dm	1	19	0	0	1	59	eurocollins	15	1	1	0	0	0	#NULL!	#NULL!	#NULL!	#NULL!	0	9	44.32	0	0	0	365
2058	4	1	1	62.5425	branco	23.8549	has	0	146	0	0	0	93	eurocollins	15	0	0	0	0	0	#NULL!	#NULL!	#NULL!	#NULL!	0	8	34.61	0	1	0	8
2216	4	1	0	42.8301	pardo	21.0772	indet	0	11	0	0	0	54	eurocollins	17	0	0	0	0	0	#NULL!	#NULL!	#NULL!	#NULL!	0	12	23.95	0	0	0	365
2191	4	1	1	67.4082	#NULL!	25.2493	dm	1	27	0	0	0	98	eurocollins	17	0	0	0	0	0	#NULL!	#NULL!	#NULL!	#NULL!	0	8	68.9	0	0	0	365
3469	14	2	0	44.1836	branco	22.2222	gnc	0	48	0	0	0	40	eurocollins	14.45	0	0	0	0	0	#NULL!	#NULL!	#NULL!	#NULL!	0	10	55.41	0	0	0	365
1459	8	1	1	35	pardo	27.7008	gnc	0	17	0	#NULL!	1	45	eurocollins	19	0	0	0	0	0	#NULL!	#NULL!	#NULL!	#NULL!	0	16	53.78	0	0	0	365
3553	6	1	1	62.6986	negro	27.3982	has	0	34	0	0	0	91	eurocollins	10	0	0	0	1	0	1	1	#NULL!	#NULL!	0	50	42.63	0	0	0	365
3580	6	1	0	40.6521	negro	19.3772	indet	0	52	0	0	0	55	eurocollins	19	1	0	0	0	0	#NULL!	#NULL!	#NULL!	#NULL!	0	13	72.4	0	0	0	365
3555	6	1	1	46.1616	negro	16.955	has	0	23	0	0	0	67	eurocollins	7	0	0	0	0	0	#NULL!	#NULL!	#NULL!	#NULL!	0	18	92.71	0	0	0	365
2305	7	1	1	49.0795	branco	23.1206	indet	0	70	0	0	1	57	eurocollins	6	0	0	0	0	0	#NULL!	#NULL!	#NULL!	#NULL!	0	10	26.95	0	0	0	365
2277	7	1	0	72.7562	branco	21.5188	has	0	73	0	0	1	94	eurocollins	10	1	0	0	0	0	#NULL!	#NULL!	#NULL!	#NULL!	0	15	37.24	0	0	0	365
2296	7	1	1	58.8548	branco	21.0077	drpa	0	100	0	0	0	68	eurocollins	4	0	0	0	0	0	#NULL!	#NULL!	#NULL!	#NULL!	0	7	52.39	0	0	0	365
2269	7	1	1	57.9096	branco	25.8546	outras	0	9	0	0	0	71	eurocollins	15	0	0	0	0	0	#NULL!	#NULL!	#NULL!	#NULL!	0	13	66.3	0	0	0	365
2274	7	1	0	60.5644	pardo	26.6999	dm	1	19	0	0	0	74	eurocollins	11	1	0	1	0	0	#NULL!	#NULL!	#NULL!	#NULL!	0	9	32.32	0	0	0	365
2250	7	1	1	42.7589	pardo	24.0556	indet	0	14	0	0	1	41	eurocollins	15	0	0	0	0	0	#NULL!	#NULL!	#NULL!	#NULL!	0	7	35.44	0	0	0	365
2335	7	1	1	32.0767	negro	21.4643	indet	0	68	0	0	0	41	eurocollins	5	0	0	0	0	0	#NULL!	#NULL!	#NULL!	#NULL!	0	#NULL!	5.81	0	0	0	365
2315	7	1	0	45.0822	negro	29.3848	has	0	36	0	1	0	69	eurocollins	9	1	0	0	0	0	#NULL!	#NULL!	#NULL!	#NULL!	0	8	6.29	0	0	0	365
2303	7	1	1	44.189	negro	23.6614	has	0	33	0	1	0	61	eurocollins	12	1	0	0	0	0	#NULL!	#NULL!	#NULL!	#NULL!	0	8	31.05	0	0	0	365
2572	5	1	1	55.0082	pardo	21.048	indet	0	93	0	0	1	61	eurocollins	12	0	0	0	0	0	#NULL!	#NULL!	#NULL!	#NULL!	0	10	38.82	0	0	0	365
490	1	1	0	27.9205	negro	22.6718	indet	0	21	0	0	0	63	eurocollins	14	1	0	0	0	0	#NULL!	#NULL!	#NULL!	#NULL!	0	5	57.17	0	0	0	365
293	1	1	1	61.1726	branco	20.9562	drpa	0	93	0	0	1	98	eurocollins	13	1	0	0	0	0	#NULL!	#NULL!	#NULL!	#NULL!	0	8	42.83	0	0	0	365
1043	1	1	0	58.0603	branco	32.2581	dm	1	19	0	0	1	91	eurocollins	12	1	1	1	0	0	#NULL!	#NULL!	#NULL!	#NULL!	0	7	32.89	0	0	0	365
1170	1	1	1	30.1671	branco	19.8734	indet	0	66	0	0	0	56	eurocollins	18	1	0	0	0	0	#NULL!	#NULL!	#NULL!	#NULL!	0	5	54.42	0	0	0	365
2567	5	1	0	29.3534	pardo	24.8016	outras	0	22	0	0	1	57	eurocollins	14	1	1	0	0	0	#NULL!	#NULL!	#NULL!	#NULL!	0	10	37.28	0	0	0	365
1024	1	1	1	64.9671	branco	27.0051	dm	1	29	0	0	1	100	eurocollins	18	1	0	0	1	0	1	1	#NULL!	#NULL!	0	7	32.83	0	0	0	365
3518	14	2	1	66.7452	branco	30.1194	dm	1	32	0	0	0	87	eurocollins	17	0	0	0	0	0	#NULL!	#NULL!	#NULL!	#NULL!	0	13	34.22	0	0	0	365
2568	5	1	0	34.8137	pardo	21.9363	gnc	0	9	0	0	0	41	eurocollins	10	0	0	0	0	0	#NULL!	#NULL!	#NULL!	#NULL!	0	8	82.95	0	0	0	365
1456	8	1	1	53	pardo	23.5294	has	0	308	0	#NULL!	0	68	eurocollins	15	1	0	0	1	0	1	1	#NULL!	#NULL!	0	15	45.04	0	0	0	365
1457	8	1	1	28	pardo	27.3356	has	0	20	0	#NULL!	0	31	eurocollins	18	0	0	0	0	0	#NULL!	#NULL!	#NULL!	#NULL!	0	14	59.56	0	0	0	365
3264	17	3	1	69.6575	negro	22.7244	dm	1	23	0	0	0	100	eurocollins	19	1	0	1	0	0	#NULL!	#NULL!	#NULL!	#NULL!	0	12	35.97	0	0	0	365
3568	6	1	0	56.3342	branco	24.8777	has	0	31	0	0	1	61	eurocollins	14	0	0	0	0	0	#NULL!	#NULL!	#NULL!	#NULL!	0	17	50.36	0	0	0	365
3241	17	3	1	46.6055	branco	24.5089	indet	0	66	0	0	0	64	eurocollins	15	0	0	0	1	0	1	1	#NULL!	#NULL!	0	12	89.48	0	0	0	365
3562	6	1	1	56.3123	pardo	29.4076	dm	1	45	0	0	0	66	eurocollins	9	0	0	0	0	0	#NULL!	#NULL!	#NULL!	#NULL!	0	6	34.08	0	0	0	365
3508	14	2	0	40.3479	branco	23.0469	urol	0	24	0	0	0	28	eurocollins	14	0	0	0	0	0	#NULL!	#NULL!	#NULL!	#NULL!	0	12	63.29	0	0	0	361
1094	1	1	1	48.4274	branco	25.5102	indet	0	7	0	0	1	37	eurocollins	20	1	1	1	0	0	#NULL!	#NULL!	#NULL!	#NULL!	0	5	38.21	0	0	0	365
224	1	1	1	70.1699	branco	22.1791	dm	1	15	0	0	0	95	eurocollins	18	1	0	0	1	0	1	1	#NULL!	#NULL!	0	11	64.04	0	0	0	365
2529	5	1	1	69.7753	branco	27.5482	dm	1	72	0	0	0	92	eurocollins	16	1	1	0	0	0	#NULL!	#NULL!	#NULL!	#NULL!	0	9	40.03	0	0	0	365
1037	1	1	1	66.6822	pardo	28.9062	outras	0	57	0	0	0	86	eurocollins	14	1	0	0	0	0	#NULL!	#NULL!	#NULL!	#NULL!	0	#NULL!	11.9	0	1	0	11
175	1	1	1	61.5945	pardo	24.8585	indet	0	8	0	0	1	67	eurocollins	19	1	1	0	0	0	#NULL!	#NULL!	#NULL!	#NULL!	0	7	49.33	0	0	0	365
3250	17	3	1	33.8548	negro	26.6728	indet	0	60	0	0	0	64	eurocollins	17	0	0	0	1	0	1	1	#NULL!	#NULL!	0	43	113.42	0	0	0	365
103	1	1	1	42.9863	negro	18.6998	indet	0	2	0	0	0	62	eurocollins	17	1	0	0	0	0	#NULL!	#NULL!	#NULL!	#NULL!	0	4	86.2	0	0	0	365
105	1	1	1	42.9836	negro	18.6998	indet	0	2	0	0	0	62	eurocollins	17	1	0	0	0	0	#NULL!	#NULL!	#NULL!	#NULL!	0	6	86.2	0	0	0	365
2542	5	1	0	55.6822	negro	23.3091	dm	1	26	0	0	0	79	eurocollins	12.5	0	0	0	1	0	1	1	#NULL!	#NULL!	0	15	65.14	0	0	0	365
717	1	1	0	33.5808	pardo	20.5592	indet	0	31	0	0	1	37	eurocollins	15	1	0	0	0	0	#NULL!	#NULL!	#NULL!	#NULL!	0	5	77.39	0	0	0	365
1350	2	1	0	66	branco	24.3335	has	0	36	0	0	0	97	eurocollins	20	1	0	0	0	0	#NULL!	#NULL!	#NULL!	#NULL!	0	10	54.67	0	0	0	365
2586	5	1	1	47.3178	branco	27.5482	indet	0	27	0	0	1	56	eurocollins	10	0	0	1	0	0	#NULL!	#NULL!	#NULL!	#NULL!	0	11	38.51	0	0	0	365
880	1	1	0	41.3808	negro	28.7177	has	0	60	0	0	0	69	eurocollins	20	1	0	0	0	0	#NULL!	#NULL!	#NULL!	#NULL!	0	7	85.99	0	0	0	365
225	1	1	1	57.2575	negro	20.0692	indet	0	144	1	0	0	88	eurocollins	16	1	0	0	0	0	#NULL!	#NULL!	#NULL!	#NULL!	0	7	62.98	0	0	0	365
1419	8	1	0	25	pardo	26.8352	gnc	0	79	0	#NULL!	1	44	eurocollins	8	0	0	0	1	0	1	1	#NULL!	#NULL!	0	104	56.97	0	0	0	365
2070	4	1	1	24.411	branco	26.6696	dm	1	14	0	0	0	21	eurocollins	20	0	0	0	0	0	#NULL!	#NULL!	#NULL!	#NULL!	0	11	40.31	0	0	0	365
3465	14	2	0	51.1863	branco	27.4714	dm	1	36	0	0	0	57	eurocollins	13	0	0	0	0	0	#NULL!	#NULL!	#NULL!	#NULL!	0	8	78.11	0	0	0	365
3556	6	1	1	35.5041	branco	38.0196	drpa	0	32	0	0	0	22	eurocollins	5	0	0	0	0	0	#NULL!	#NULL!	#NULL!	#NULL!	0	6	70.44	0	0	0	365
3533	6	1	0	56.9562	pardo	30.863	indet	0	51	0	0	0	58	eurocollins	6	0	0	0	0	0	#NULL!	#NULL!	#NULL!	#NULL!	0	13	50.14	0	0	0	365
3536	6	1	0	56.2137	pardo	25.9107	dm	1	44	0	0	0	70	eurocollins	9	0	0	0	0	0	#NULL!	#NULL!	#NULL!	#NULL!	0	7	71.37	0	0	0	365
61	1	1	0	36.3918	pardo	31.2026	has	0	24	0	0	0	37	eurocollins	20	1	0	0	0	0	#NULL!	#NULL!	#NULL!	#NULL!	0	5	78.84	0	0	0	365
2162	4	1	1	25.1479	branco	18.1855	outras	0	24	0	0	1	34	eurocollins	19	1	0	0	0	0	#NULL!	#NULL!	#NULL!	#NULL!	0	17	13.54	0	0	0	365
2166	4	1	0	58.8329	branco	29.2237	drpa	0	40	0	0	0	76	eurocollins	14	1	0	0	0	0	#NULL!	#NULL!	#NULL!	#NULL!	0	#NULL!	14.05	0	0	0	365
2236	4	1	0	29.0822	branco	26.2985	outras	0	43	0	0	0	39	eurocollins	19	0	0	0	0	0	#NULL!	#NULL!	#NULL!	#NULL!	0	20	60.99	0	0	0	365
2229	4	1	0	67.2548	branco	21.8787	has	0	193	0	0	0	92	eurocollins	19	0	0	1	0	0	#NULL!	#NULL!	#NULL!	#NULL!	0	7	89.49	0	0	0	365
2204	4	1	1	25.6658	branco	21.9316	indet	0	11	0	0	0	28	eurocollins	19	0	0	0	0	0	#NULL!	#NULL!	#NULL!	#NULL!	0	6	103.66	0	0	0	365
2171	4	1	0	31.1288	branco	20.1697	indet	0	45	0	0	0	34	eurocollins	19	1	0	0	0	0	#NULL!	#NULL!	#NULL!	#NULL!	0	10	121.35	0	0	0	365
2384	12	2	1	71.6438	branco	26.2645	indet	0	2	0	0	0	98	eurocollins	20	0	0	0	0	0	#NULL!	#NULL!	#NULL!	#NULL!	0	30	17.85	0	0	0	365
2414	12	2	1	62.1315	branco	#NULL!	has	0	18	0	0	0	62	eurocollins	18.5	0	0	0	0	0	#NULL!	#NULL!	#NULL!	#NULL!	0	16	45.45	0	0	0	365
2397	12	2	1	31.4575	branco	19.3164	gnc	0	5	0	0	0	52	eurocollins	16.3	1	1	0	0	0	#NULL!	#NULL!	#NULL!	#NULL!	0	22	66.26	0	0	0	365
2395	12	2	1	44.0795	branco	28.9051	has	0	24	1	0	0	50	eurocollins	19	1	1	0	0	0	#NULL!	#NULL!	#NULL!	#NULL!	0	12	66.32	0	0	0	365
2475	12	2	1	70.7616	branco	33.9592	gnc	0	6	0	0	0	95	eurocollins	20.36	0	0	0	0	0	#NULL!	#NULL!	#NULL!	#NULL!	0	18	83.52	0	0	0	365
2351	12	2	0	34.5342	branco	17.8748	has	0	24	0	0	0	46	eurocollins	20.5	0	0	0	0	0	#NULL!	#NULL!	#NULL!	#NULL!	0	14	112.62	0	0	0	365
2072	4	1	0	54.389	pardo	24.1778	has	0	24	0	0	0	70	eurocollins	19	0	0	0	0	0	#NULL!	#NULL!	#NULL!	#NULL!	0	12	31.27	0	0	0	365
2069	4	1	1	27.9781	pardo	22.1839	has	0	18	0	0	0	22	eurocollins	11	0	0	0	0	0	#NULL!	#NULL!	#NULL!	#NULL!	0	8	74.27	0	0	0	365
2202	4	1	1	26.337	pardo	16.0965	gnc	0	26	0	0	0	19	eurocollins	15	1	0	0	0	0	#NULL!	#NULL!	#NULL!	#NULL!	0	9	75.13	0	0	0	365
2399	12	2	1	46.1589	pardo	26.079	indet	0	15	0	0	1	48	eurocollins	17	0	0	0	0	0	#NULL!	#NULL!	#NULL!	#NULL!	0	8	47.26	0	0	0	365
2371	12	2	0	59.7616	pardo	#NULL!	drpa	0	14	0	0	0	94	eurocollins	14.19	0	0	0	0	0	#NULL!	#NULL!	#NULL!	#NULL!	0	11	69.61	0	0	0	365
2389	12	2	1	48.2356	pardo	#NULL!	dm	1	4	0	0	0	68	eurocollins	19.3	0	0	0	0	0	#NULL!	#NULL!	#NULL!	#NULL!	0	33	88.46	0	0	0	365
2390	12	2	1	48.2356	pardo	29.3724	dm	1	4	0	0	0	68	eurocollins	19.3	0	0	0	0	0	#NULL!	#NULL!	#NULL!	#NULL!	0	33	88.46	0	0	0	365
2438	12	2	0	17.8575	negro	30.8329	indet	0	96	0	0	0	19	eurocollins	17.5	1	1	0	0	0	#NULL!	#NULL!	#NULL!	#NULL!	0	48	54.01	0	0	0	365
2354	12	2	1	32.463	negro	22.4913	has	0	60	0	0	0	24	eurocollins	19.3	1	1	0	0	0	#NULL!	#NULL!	#NULL!	#NULL!	0	13	102.07	0	0	0	365
2353	12	2	1	58.3288	#NULL!	28.052	indet	0	18	0	0	0	90	eurocollins	20.2	0	0	0	0	0	#NULL!	#NULL!	#NULL!	#NULL!	0	8	82.4	0	0	0	365
2463	12	2	0	67.274	branco	27.2173	gnc	0	6	0	0	0	92	eurocollins	19.19	0	0	0	0	0	#NULL!	#NULL!	#NULL!	#NULL!	0	15	38.71	0	0	0	365
517	1	1	1	18.0164	branco	17.8359	outras	0	34	0	0	0	13	eurocollins	16	0	0	0	0	0	#NULL!	#NULL!	#NULL!	#NULL!	0	4	61.04	0	0	0	365
442	1	1	0	32.3671	pardo	26.3672	outras	0	55	0	0	0	34	eurocollins	17	1	0	0	0	0	#NULL!	#NULL!	#NULL!	#NULL!	0	5	39.11	0	0	0	365
2142	4	1	0	41.6	branco	22.1003	has	0	35	0	0	0	27	eurocollins	20	0	1	0	0	0	#NULL!	#NULL!	#NULL!	#NULL!	0	8	#NULL!	0	0	0	365
2091	4	1	0	28.9178	branco	21.8916	has	0	32	0	0	0	10	eurocollins	18	1	0	0	0	0	#NULL!	#NULL!	#NULL!	#NULL!	0	10	9.48	0	0	0	365
2173	4	1	1	46.5836	branco	25.6502	outras	0	196	1	0	0	33	eurocollins	14	0	0	0	0	0	#NULL!	#NULL!	#NULL!	#NULL!	0	5	54.81	0	0	0	365
2123	4	1	0	32.5781	branco	32.2979	outras	0	13	0	0	0	27	eurocollins	19	0	0	0	0	0	#NULL!	#NULL!	#NULL!	#NULL!	0	13	66.11	0	0	0	365
2062	4	1	0	37.8658	branco	31.6346	indet	0	37	0	0	0	35	eurocollins	19	1	0	0	0	0	#NULL!	#NULL!	#NULL!	#NULL!	0	10	71.48	0	0	0	365
2382	12	2	0	25.6247	branco	29.7619	outras	0	84	0	0	0	24	eurocollins	20.1	0	0	0	0	0	#NULL!	#NULL!	#NULL!	#NULL!	0	106	13.74	0	0	0	365
2467	12	2	0	20.2658	branco	22.719	outras	0	15	0	0	0	5	eurocollins	16.24	0	0	0	0	0	#NULL!	#NULL!	#NULL!	#NULL!	0	60	19.1	0	0	0	365
2402	12	2	0	40.737	branco	20.4467	drpa	0	38	0	1	1	31	eurocollins	19.5	0	0	1	0	0	#NULL!	#NULL!	#NULL!	#NULL!	0	8	56.19	0	0	0	365
2498	12	2	1	58.0219	branco	23.5102	outras	0	20	1	0	0	67	eurocollins	15	1	1	0	0	0	#NULL!	#NULL!	#NULL!	#NULL!	0	22	73.59	0	0	0	365
2401	12	2	1	25.6438	branco	20.9961	has	0	12	0	0	0	18	eurocollins	12.15	0	0	0	0	0	#NULL!	#NULL!	#NULL!	#NULL!	0	9	83.16	0	0	0	365
2071	4	1	1	54.2767	pardo	22.4813	has	0	101	0	0	0	50	eurocollins	19	1	0	0	0	0	#NULL!	#NULL!	#NULL!	#NULL!	0	16	101.08	0	0	0	365
2239	4	1	1	28.5397	pardo	24.7843	indet	0	48	0	0	0	53	eurocollins	14	0	0	0	0	0	#NULL!	#NULL!	#NULL!	#NULL!	0	6	33.55	0	0	0	365
1762	9	1	0	45	branco	22.8928	gnc	0	30	0	0	1	68	eurocollins	12	1	1	0	0	0	#NULL!	#NULL!	#NULL!	#NULL!	0	16	0	1	0	0	186
1761	9	1	0	45	branco	22.8928	gnc	0	36	0	0	1	68	eurocollins	12	1	0	0	0	0	#NULL!	#NULL!	#NULL!	#NULL!	0	16	0	1	0	0	186
2027	9	1	1	35	pardo	23.4375	gnc	0	14	0	0	1	56	eurocollins	14	1	1	0	0	0	#NULL!	#NULL!	#NULL!	#NULL!	0	54	0	1	0	0	83
2028	9	1	1	35	pardo	23.4375	gnc	0	14	0	0	1	56	eurocollins	14	1	1	0	0	0	#NULL!	#NULL!	#NULL!	#NULL!	0	54	0	1	0	0	83
81	1	1	1	57.3945	pardo	23.3564	dm	1	73	0	0	0	70	eurocollins	18	1	0	1	1	0	1	1	#NULL!	#NULL!	0	4	82.95	0	0	0	365
2092	4	1	0	58.474	branco	22.8545	indet	0	228	0	0	0	91	eurocollins	19	1	0	0	0	0	#NULL!	#NULL!	#NULL!	#NULL!	0	48	30.39	0	0	0	365
2165	4	1	0	54.5041	branco	30.4688	drpa	0	1	0	0	1	77	eurocollins	20	0	0	0	0	0	#NULL!	#NULL!	#NULL!	#NULL!	0	20	36.03	0	0	0	365
2356	12	2	1	54.0795	branco	28.4005	has	0	50	0	0	0	84	eurocollins	18	0	0	0	0	0	#NULL!	#NULL!	#NULL!	#NULL!	0	22	36.73	0	0	0	365
2419	12	2	1	61.0685	negro	32.9796	has	0	60	0	0	1	99	eurocollins	19.1	0	0	1	0	0	#NULL!	#NULL!	#NULL!	#NULL!	0	10	29.51	0	0	0	365
2350	12	2	1	57.5288	branco	26.9274	outras	0	18	0	0	1	94	eurocollins	20	0	0	0	0	0	#NULL!	#NULL!	#NULL!	#NULL!	0	22	24.94	0	0	0	365
1963	9	1	1	34	pardo	28.8147	dm	1	25	0	0	1	38	eurocollins	19	0	0	0	0	0	#NULL!	#NULL!	#NULL!	#NULL!	0	14	71.19	0	0	0	365
2198	4	1	0	45.9068	branco	23.1911	has	0	23	0	0	0	65	eurocollins	18	1	0	0	0	0	#NULL!	#NULL!	#NULL!	#NULL!	0	5	76.73	0	0	0	365
3897	10	1	0	49.8192	branco	#NULL!	indet	0	68	0	0	0	34	eurocollins	17.17	1	0	0	0	0	#NULL!	#NULL!	#NULL!	#NULL!	0	#NULL!	58.57	0	0	0	365
2117	4	1	1	47.9068	branco	29.8618	drpa	0	6	0	0	0	47	eurocollins	17	0	0	0	0	0	#NULL!	#NULL!	#NULL!	#NULL!	0	10	40.81	0	0	0	365
2472	12	2	1	46.3753	branco	28.3874	outras	0	10	0	0	0	34	eurocollins	15.45	0	0	1	0	0	#NULL!	#NULL!	#NULL!	#NULL!	0	11	59.67	0	0	0	365
2348	12	2	0	31.8685	#NULL!	#NULL!	outras	0	7	0	0	0	56	eurocollins	20.05	0	0	0	0	0	#NULL!	#NULL!	#NULL!	#NULL!	0	19	74.55	0	0	0	365
352	1	1	1	39.2904	branco	24.0509	indet	0	40	0	0	1	46	eurocollins	16	1	0	0	1	1	8	5	8	5	8	13	17.01	0	0	0	365
2524	5	1	1	61.9781	branco	18.6122	gnc	0	46	0	0	0	88	eurocollins	16	0	0	0	1	1	15	7	15	7	15	30	58.49	0	0	0	365
1406	8	1	0	20	branco	26.2976	outras	0	13	0	#NULL!	0	27	eurocollins	7	0	0	0	1	1	#NULL!	#NULL!	#NULL!	#NULL!	#NULL!	8	#NULL!	0	0	0	365
3202	17	3	1	46.8849	#NULL!	#NULL!	indet	0	42	0	0	0	72	eurocollins	14	0	0	0	1	1	15	6	15	6	15	25	89.3	0	0	0	365
2533	5	1	0	29.3479	branco	19.433	outras	0	35	0	0	0	62	eurocollins	12	1	1	0	1	1	2	1	2	1	2	9	116.8	0	0	0	365
3530	6	1	0	50.7945	negro	25.5859	indet	0	117	0	0	0	80	eurocollins	14	0	0	0	1	1	10	4	10	4	10	#NULL!	67.42	0	0	0	365
2336	7	1	0	46.7836	branco	23.9224	indet	0	113	0	0	0	51	eurocollins	10	0	0	0	1	1	21	9	21	9	21	34	56.7	0	0	0	365
2259	7	1	0	30.9397	pardo	19.7777	has	0	42	1	0	0	23	eurocollins	12	1	0	1	1	1	8	#NULL!	8	#NULL!	8	#NULL!	69.94	0	0	0	365
2320	7	1	0	58.6274	branco	20.1767	outras	0	44	0	0	0	85	eurocollins	6	1	0	0	1	1	13	5	13	5	13	45	17.12	0	0	0	365
2260	7	1	0	46.5233	branco	25.3569	indet	0	17	0	0	0	64	eurocollins	8	1	0	0	1	1	2	1	2	1	2	16	42.57	0	0	0	365
3327	17	3	1	65.4466	pardo	20.202	indet	0	18	0	0	0	75	eurocollins	19	1	0	1	1	1	3	3	3	3	3	17	28.64	0	1	0	73
2535	5	1	1	44.2849	branco	25.763	drpa	0	54	0	0	1	60	eurocollins	11.5	1	1	0	1	1	12	6	12	6	12	86	9.83	0	0	0	365
3203	17	3	1	52.2466	branco	23.03	indet	0	120	0	0	0	51	eurocollins	14	0	0	0	1	1	10	5	10	5	10	18	45.28	0	0	0	365
182	1	1	0	24.8877	pardo	24.4494	indet	0	17	0	0	1	9	eurocollins	20	1	1	0	1	1	9	4	9	4	9	15	58.1	0	0	0	365
184	1	1	0	24.8877	pardo	24.4494	indet	0	18	0	0	1	9	eurocollins	20	1	1	0	1	1	6	3	6	3	6	15	58.1	0	0	0	365
3298	17	3	1	59.5151	pardo	21.3839	has	0	84	0	0	0	77	eurocollins	10	1	0	0	1	1	7	1	7	1	7	22	25.74	0	0	0	365
475	1	1	0	28.5425	branco	21.4844	outras	0	9	0	0	0	41	eurocollins	19	1	0	1	1	1	4	3	4	3	4	8	56.62	0	0	0	365
2528	5	1	1	62	branco	#NULL!	dm	1	36	0	0	1	65	eurocollins	19	0	0	0	1	1	2	2	2	2	2	12	53.47	0	0	0	365
240	1	1	0	67.4521	pardo	20	indet	0	80	0	0	1	99	eurocollins	17	1	1	1	1	1	9	4	9	4	9	17	12.72	0	1	0	248
2527	5	1	1	55.9233	negro	24.3945	dm	1	20	0	0	0	92	eurocollins	17	1	1	0	1	1	5	4	5	4	5	21	97.13	0	0	0	365
3471	14	2	1	52.8466	branco	26.2976	drpa	0	156	0	0	1	76	eurocollins	15	0	0	0	1	1	23	8	23	8	23	39	24.77	0	0	0	355
480	1	1	1	31.6767	branco	25.6055	dm	1	11	0	0	0	51	eurocollins	15	1	1	1	1	1	5	3	5	3	5	9	35.92	0	0	0	365
3495	14	2	1	60.5123	branco	31.1791	gnc	0	26	0	0	1	89	eurocollins	14	0	0	0	1	1	37	9	37	9	37	75	12.96	0	0	0	365
249	1	1	1	68.8521	pardo	25.1559	dm	1	48	0	0	0	99	eurocollins	13	1	0	0	1	1	4	2	4	2	4	9	29.67	0	0	0	365
1052	1	1	0	37.4712	pardo	18.0785	drpa	0	15	0	0	1	61	eurocollins	15	1	0	0	1	1	9	5	9	5	9	15	33.2	0	0	0	365
2515	5	1	1	45.8767	pardo	23.2912	indet	0	242	0	1	0	58	eurocollins	10	1	1	1	1	1	8	5	8	5	8	24	31.21	0	0	0	365
2520	5	1	1	60.1178	pardo	23.2286	dm	1	74	0	0	1	95	eurocollins	11.5	0	0	0	1	1	2	1	2	1	2	21	72.52	0	0	0	365
2294	7	1	1	73.6658	branco	26.5422	indet	0	64	0	0	0	92	eurocollins	19	0	0	0	1	1	43	23	43	23	43	75	5.43	0	0	0	365
2326	7	1	0	51.7425	branco	37.6	gnc	0	61	0	0	1	58	eurocollins	12	1	0	0	1	1	8	2	8	2	8	28	6.44	0	0	0	365
2343	7	1	1	64.3753	branco	30.7958	indet	0	16	0	0	0	77	eurocollins	19	0	0	0	1	1	5	4	5	4	5	33	9.26	0	0	0	365
2291	7	1	1	46.4027	branco	25.6896	indet	0	47	0	0	0	62	eurocollins	16	1	0	1	1	1	2	2	2	2	2	14	13.62	0	0	0	365
2330	7	1	0	43.8137	branco	22.2301	outras	0	50	0	0	1	69	eurocollins	18	1	0	0	1	1	2	1	2	1	2	12	15.29	0	0	0	365
2284	7	1	0	62.0904	branco	32.0461	indet	0	32	0	0	0	87	eurocollins	13	1	0	1	1	1	2	1	2	1	2	12	20.41	0	0	0	365
2314	7	1	0	52.7562	branco	24.098	drpa	0	15	0	1	1	54	eurocollins	18	1	0	0	1	1	6	3	6	3	6	21	29.44	0	0	0	365
2276	7	1	0	49.9014	negro	26.3672	dm	1	109	0	0	1	73	eurocollins	14	1	0	0	1	1	3	1	3	1	3	24	11.69	0	0	0	365
2307	7	1	1	46.0795	negro	26.9718	indet	0	21	0	0	0	75	eurocollins	14	1	0	1	1	1	5	3	5	3	5	13	20.4	0	0	0	365
2293	7	1	1	59.8027	negro	32	dm	1	23	0	0	1	86	eurocollins	13	1	0	0	1	1	7	2	7	2	7	27	21.53	0	0	0	365
3198	17	3	1	52.9616	pardo	21.2228	indet	0	96	0	0	1	84	eurocollins	14	1	0	0	1	1	8	5	8	5	8	27	56.97	0	0	0	365
2530	5	1	1	63.9644	branco	#NULL!	drpa	0	48	0	0	1	94	eurocollins	15	0	0	0	1	1	5	3	5	3	5	11	57.68	0	0	0	365
2577	5	1	0	28.6603	branco	#NULL!	urol	0	27	1	1	1	31	eurocollins	13	1	1	0	1	1	4	2	4	2	4	12	55.53	0	0	0	365
2546	5	1	0	65.2438	negro	26.4381	indet	0	85	0	0	0	88	eurocollins	16	0	0	0	1	1	10	5	10	5	10	18	54.83	0	0	0	365
2313	7	1	1	62.0356	pardo	33.7925	dm	1	36	0	0	0	70	eurocollins	13	0	0	0	1	1	18	7	18	7	18	34	7.16	0	0	0	365
2333	7	1	1	53.7945	negro	26.1752	has	0	18	0	0	0	72	eurocollins	14	0	0	0	1	1	24	5	24	5	24	37	46.87	0	0	0	365
2465	12	2	1	43.7205	pardo	20.7156	outras	0	34	0	0	0	70	eurocollins	19.3	0	0	0	1	1	2	2	2	2	2	12	73.25	0	0	0	365
52	1	1	0	60.0658	branco	25.6055	outras	0	96	0	0	1	90	eurocollins	18	1	0	0	1	1	12	7	12	7	12	17	35.45	0	0	1	30
3922	10	1	0	57.4986	branco	#NULL!	indet	0	12	0	1	0	78	eurocollins	17.67	1	0	0	1	1	#NULL!	#NULL!	#NULL!	#NULL!	#NULL!	#NULL!	0	1	1	0	35
1130	1	1	0	60.0685	branco	25.6055	urol	0	96	0	0	1	90	eurocollins	18	1	0	0	1	1	11	#NULL!	11	#NULL!	11	16	24.1	0	0	1	72
3501	14	2	1	43.1644	branco	27.4406	gnc	0	45	0	0	0	38	eurocollins	18	0	0	0	1	1	22	7	22	7	22	26	38.26	0	0	0	364
247	1	1	1	55.6932	branco	28.8855	gnc	0	24	0	0	0	70	eurocollins	19	1	0	0	1	1	15	7	15	7	15	20	11.2	0	0	0	365
1056	1	1	0	45.2137	branco	24.6094	indet	0	26	0	0	0	61	eurocollins	19	1	1	1	1	1	13	5	13	5	13	18	20.52	0	0	0	365
88	1	1	1	41.7315	branco	25.8806	drpa	0	10	0	0	0	60	eurocollins	20	1	0	0	1	1	22	8	22	8	22	32	54.94	0	0	0	365
979	1	1	1	69.3151	branco	21.1263	indet	0	72	0	0	0	88	eurocollins	17	0	0	0	1	1	9	4	9	4	9	15	57.69	0	0	0	365
736	1	1	1	55.0082	branco	25.7117	dm	1	50	0	0	0	85	eurocollins	17	1	0	0	1	1	13	6	13	6	13	19	79.52	0	0	0	365
2104	4	1	1	47.4932	branco	19.0451	dm	1	36	0	0	0	55	eurocollins	19	0	0	0	1	1	7	2	7	2	7	17	101	0	0	0	365
3476	14	2	1	49.3534	branco	31.1419	drpa	0	45	0	0	0	53	eurocollins	18	1	1	0	1	1	14	7	14	7	14	20	52.49	0	0	0	365
3230	17	3	1	40.463	branco	28.0816	indet	0	24	0	0	0	42	eurocollins	18	0	0	0	1	1	14	7	14	7	14	25	36.01	0	0	0	365
3206	17	3	0	49.0329	branco	22.4059	gnc	0	8	0	0	0	54	eurocollins	15	0	0	0	1	1	11	5	11	5	11	18	48.12	0	0	0	365
3277	17	3	1	41.4548	branco	23.5102	indet	0	132	0	0	0	40	eurocollins	20	1	0	1	1	1	2	1	2	1	2	33	74.42	0	0	0	365
516	1	1	1	44.3918	pardo	24.2215	indet	0	99	0	0	0	63	eurocollins	19	0	0	0	1	1	11	9	11	9	11	#NULL!	5.19	0	1	0	13
3402	0	1	0	51.989	pardo	28.3447	indet	0	24	0	0	0	63	eurocollins	17	1	1	0	1	1	19	9	19	9	19	26	57.68	0	0	0	365
667	1	1	1	63.3342	pardo	21.3786	indet	0	73	0	0	1	98	eurocollins	17	1	1	1	1	1	19	7	19	7	19	37	35.7	0	0	0	365
1092	1	1	1	33.1671	pardo	20.2449	indet	0	132	1	0	0	37	eurocollins	18	1	0	0	1	1	6	3	6	3	6	13	61.22	0	0	0	365
2505	5	1	1	63.1699	pardo	23.6614	drpa	0	136	0	0	0	91	eurocollins	17	1	1	1	1	1	6	3	6	3	6	16	100.31	0	0	0	365
1440	8	1	1	51	pardo	28.9647	has	0	24	0	#NULL!	0	62	eurocollins	20	0	0	0	1	1	4	2	4	2	4	11	63.18	0	0	0	365
3305	17	3	0	44.1918	pardo	30.1194	indet	0	40	0	0	0	45	eurocollins	6	1	0	1	1	1	10	5	10	5	10	15	77.66	0	0	0	365
63	1	1	0	57.4164	negro	22.2222	dm	1	36	0	0	0	68	eurocollins	18	1	0	0	1	1	18	4	18	4	18	19	0	1	0	0	17
47	1	1	1	58.0082	branco	31.0204	dm	1	22	0	0	0	70	eurocollins	17	0	0	0	1	1	14	6	14	6	14	15	5.77	0	0	1	15
3498	14	2	0	56.1315	branco	29.271	urol	0	96	0	0	0	69	eurocollins	16	0	0	0	1	1	11	3	11	3	11	16	56.03	0	0	0	362
3439	0	1	1	54.8438	branco	19.9219	indet	0	80	0	0	0	58	eurocollins	20	1	1	0	1	1	#NULL!	#NULL!	#NULL!	#NULL!	#NULL!	16	94.65	0	0	0	365
586	1	1	1	71.0247	branco	25.6373	indet	0	24	0	0	0	99	eurocollins	19	1	0	0	1	1	3	1	3	1	3	8	46.54	0	0	0	365
319	1	1	0	29.4767	branco	17.6022	gnc	0	71	1	0	0	45	eurocollins	20	0	0	1	1	1	4	3	4	3	4	9	109.11	0	0	0	365
2585	5	1	1	61.9808	branco	23.0469	indet	0	55	0	0	0	86	eurocollins	14	0	0	0	1	1	4	4	4	4	4	11	53.47	0	0	0	365
2551	5	1	0	57.7151	branco	29.1749	gnc	0	78	0	1	0	85	eurocollins	16	1	1	0	1	1	3	2	3	2	3	8	95.7	0	0	0	365
3510	14	2	0	53.8274	branco	25.7819	dm	1	4	0	0	0	55	eurocollins	19	0	0	0	1	1	3	2	3	2	3	20	66.29	0	0	0	365
3317	17	3	1	56.2849	branco	23.5102	indet	0	72	0	0	0	61	eurocollins	13	1	0	1	1	1	10	5	10	5	10	22	20.49	0	0	0	365
3263	17	3	1	47.3178	branco	28.0816	indet	0	48	0	0	0	60	eurocollins	12	1	0	1	1	1	21	9	21	9	21	30	71.42	0	0	0	365
3221	17	3	0	28.1589	branco	24.4561	outras	0	48	0	0	0	40	eurocollins	17	0	0	0	1	1	3	1	3	1	3	10	131.56	0	0	0	365
1447	8	1	1	51	pardo	21.4533	has	0	188	0	#NULL!	0	74	eurocollins	14	0	0	0	1	1	#NULL!	#NULL!	#NULL!	#NULL!	#NULL!	37	#NULL!	0	1	0	37
3513	14	2	1	60.326	pardo	30.2528	urol	0	23	0	0	1	79	eurocollins	18	1	1	0	1	1	36	15	36	15	36	41	0	1	0	0	64
1446	8	1	0	51	pardo	22.0317	has	0	17	0	#NULL!	0	68	eurocollins	19	0	0	0	1	1	#NULL!	#NULL!	#NULL!	#NULL!	#NULL!	18	#NULL!	0	1	0	167
829	1	1	0	49.063	pardo	28.7412	dm	1	85	0	0	0	68	eurocollins	16	1	0	0	1	1	4	2	4	2	4	9	38.59	0	0	0	365
258	1	1	1	41.7288	pardo	23.5883	indet	0	33	0	0	0	63	eurocollins	19	1	0	0	1	1	9	2	9	2	9	13	67.43	0	0	0	365
502	1	1	0	37.463	pardo	17.3828	outras	0	180	0	0	0	53	eurocollins	13	1	0	0	1	1	6	3	6	3	6	21	78.25	0	0	0	365
1421	8	1	0	34	pardo	22.0386	has	0	92	0	#NULL!	0	48	eurocollins	13	0	0	0	1	1	#NULL!	#NULL!	#NULL!	#NULL!	#NULL!	17	#NULL!	0	0	0	365
1425	8	1	1	59	pardo	21.2183	dm	1	52	0	#NULL!	0	70	eurocollins	20	0	0	0	1	1	23	6	23	6	23	29	47.18	0	0	0	365
3278	17	3	0	61.9123	pardo	24.8016	has	0	120	0	0	0	87	eurocollins	18	1	0	0	1	1	14	10	14	10	14	24	43.96	0	0	0	365
3296	17	3	1	49.8438	pardo	25.4694	has	0	120	0	0	0	74	eurocollins	7	1	0	1	1	1	16	8	16	8	16	31	53.57	0	0	0	365
3207	17	3	1	41.8219	pardo	23.8751	indet	0	132	0	0	0	47	eurocollins	15	1	0	0	1	1	2	1	2	1	2	13	110.32	0	0	0	365
205	1	1	0	47.4822	negro	#NULL!	outras	0	58	0	1	0	85	eurocollins	20	1	0	0	1	1	13	5	13	5	13	18	53.87	0	0	0	365
95	1	1	1	57.0384	negro	20.7612	indet	0	60	0	0	0	91	eurocollins	18	1	0	0	1	1	10	5	10	5	10	26	70.84	0	0	0	365
473	1	1	0	78.3753	negro	23.634	indet	0	21	0	0	0	100	eurocollins	17	1	0	1	1	1	16	6	16	6	16	22	78.07	0	0	0	365
3281	17	3	1	41.6438	negro	22.4913	dm	1	18	0	0	0	56	eurocollins	18	1	0	0	1	1	3	2	3	2	3	27	71.49	0	0	0	365
3279	17	3	1	42.7945	negro	26.4463	indet	0	180	0	0	0	71	eurocollins	19	1	0	0	1	1	4	1	4	1	4	24	77.57	0	0	0	365
2501	5	1	1	56.6301	#NULL!	#NULL!	dm	1	72	0	0	0	63	eurocollins	10	1	1	0	1	1	2	2	2	2	2	12	74.32	0	0	0	365
3449	14	2	0	38.9068	branco	23.2335	gnc	0	21	0	1	0	40	eurocollins	20	1	1	0	1	1	8	1	8	1	8	15	54.18	0	0	0	362
147	1	1	0	68.9945	pardo	24.8016	has	0	39	0	0	0	98	eurocollins	17	1	0	0	1	1	9	4	9	4	9	14	41.44	0	0	0	365
2502	5	1	1	54.2055	pardo	24.0484	drpa	0	12	0	0	0	71	eurocollins	16	0	1	1	1	1	7	3	7	3	7	19	61.77	0	0	0	365
2580	5	1	1	42.1644	pardo	29.0548	dm	1	41	0	0	0	48	eurocollins	17	1	1	0	1	1	11	4	11	4	11	22	74.05	0	0	0	365
3273	17	3	0	41.7671	pardo	24.5578	gnc	0	84	0	0	0	54	eurocollins	18	1	0	1	1	1	24	12	24	12	24	32	61.98	0	0	0	365
3217	17	3	1	53.4959	pardo	22.1297	dm	1	101	0	0	0	74	eurocollins	18	0	0	0	1	1	4	2	4	2	4	22	85.25	0	0	0	365
2109	4	1	1	41.0356	negro	18.1661	has	0	46	0	0	0	62	eurocollins	20	0	0	0	1	1	5	5	5	5	5	24	135.82	0	0	0	365
2537	5	1	1	60.0603	negro	25.3515	dm	1	74	0	0	0	94	eurocollins	13.5	0	0	0	1	1	4	2	4	2	4	20	49.68	0	0	0	365
3214	17	3	1	59.4932	#NULL!	30.4832	has	0	128	0	0	0	77	eurocollins	15	0	0	0	1	1	9	6	9	6	9	20	59.52	0	0	0	365
2135	4	1	0	31.2986	branco	19.8178	gnc	0	72	1	0	0	27	eurocollins	19	1	0	1	1	1	4	1	4	1	4	9	19.83	0	0	0	365
2118	4	1	0	43.3068	branco	28.764	indet	0	91	0	0	0	55	eurocollins	19	1	0	0	1	1	6	1	6	1	6	15	28.05	0	0	0	365
2563	5	1	0	62.2959	branco	28.9811	gnc	0	37	0	0	0	89	eurocollins	15	1	1	0	1	1	2	1	2	1	2	16	97.49	0	0	0	365
3213	17	3	0	35.0137	pardo	16.7657	gnc	0	168	0	0	0	42	eurocollins	20	0	0	0	1	1	4	1	4	1	4	22	112.24	0	0	0	365
209	1	1	1	57.6904	branco	20.9042	has	0	130	0	0	1	90	eurocollins	18	1	1	1	1	1	3	2	3	2	3	9	24.91	0	0	0	365
641	1	1	1	47.3068	pardo	25.3086	indet	0	22	0	0	1	58	eurocollins	16	1	1	0	1	1	8	5	8	5	8	11	41.51	0	0	0	365
27	1	1	0	60.6712	pardo	22.5586	drpa	0	96	0	0	0	91	eurocollins	11	1	0	0	1	1	4	3	4	3	4	8	46.05	0	0	0	365
1091	1	1	1	26.4301	pardo	30.2041	gnc	0	36	0	0	0	38	eurocollins	20	1	0	0	1	1	8	3	8	3	8	20	66.91	0	0	0	365
883	1	1	0	47.9836	negro	25.7657	indet	0	17	0	0	1	94	eurocollins	20	1	0	0	1	1	10	6	10	6	10	14	40.62	0	0	0	365
1212	1	1	1	42.1726	branco	24.977	indet	0	24	0	0	1	76	eurocollins	17	1	0	0	1	1	7	2	7	2	7	11	49.66	0	0	0	365
1089	1	1	0	40.0795	branco	28.4665	indet	0	120	0	0	0	65	eurocollins	19	1	0	0	1	1	8	2	8	2	8	10	86.89	0	0	0	365
2540	5	1	1	61.1233	branco	25.4694	indet	0	45	0	0	0	98	eurocollins	6.5	1	1	0	1	1	9	5	9	5	9	21	72.01	0	0	0	365
2513	5	1	1	33.1479	pardo	23.2446	gnc	0	99	0	0	0	67	eurocollins	18.5	1	1	0	1	1	17	10	17	10	17	30	87.65	0	0	0	365
1006	1	1	1	44.8411	negro	21.9354	has	0	60	0	0	0	88	eurocollins	19	0	0	0	1	1	6	3	6	3	6	12	22.39	0	0	0	365
914	1	1	0	28.9781	pardo	22.7233	has	0	132	0	0	0	37	eurocollins	18	1	0	0	1	1	8	4	8	4	8	15	22.79	0	0	0	365
2155	4	1	0	73.263	branco	32.4661	dm	1	73	0	0	0	100	eurocollins	17	0	0	0	1	1	5	1	5	1	5	85	6.26	0	0	0	365
1470	8	1	1	56	pardo	22.4913	has	0	37	0	#NULL!	0	75	eurocollins	12	0	0	0	1	1	#NULL!	#NULL!	#NULL!	#NULL!	#NULL!	12	#NULL!	0	1	0	61
3525	6	1	1	54.1205	pardo	23.9869	dm	1	15	0	0	0	84	eurocollins	12	0	0	0	1	1	5	3	5	3	5	22	48.08	0	0	0	365
1472	8	1	1	31	pardo	18.2868	has	0	94	0	#NULL!	0	47	eurocollins	17	0	0	0	1	1	3	1	3	1	3	16	57.43	0	0	0	365
1471	8	1	0	56	pardo	17.9688	has	0	74	0	#NULL!	0	83	eurocollins	19	0	0	0	1	1	12	7	12	7	12	20	90.56	0	0	0	365
3573	6	1	1	55.0548	branco	28.0277	dm	1	25	0	0	0	76	eurocollins	15	0	0	0	1	1	8	2	8	2	8	37	47.77	0	0	0	365
3564	6	1	1	52.2219	branco	34.7178	drpa	0	110	0	0	0	80	eurocollins	13	1	1	0	1	1	5	2	5	2	5	25	52.69	0	0	0	365
3531	6	1	1	46.9808	branco	26.1224	indet	0	180	0	0	0	35	eurocollins	6	0	0	0	1	1	4	1	4	1	4	8	89.24	0	0	0	365
3542	6	1	1	62.5562	branco	28.7211	dm	1	32	0	0	0	83	eurocollins	17	0	0	0	1	1	3	1	3	1	3	9	95.37	0	0	0	365
2550	5	1	1	41.9863	pardo	21.4533	gnc	0	84	1	0	0	36	eurocollins	10	1	1	1	1	1	19	9	19	9	19	24	92.43	0	0	0	365
3537	6	1	1	38.7863	pardo	25.1429	indet	0	32	0	0	0	40	eurocollins	5	0	0	0	1	1	17	5	17	5	17	37	43.51	0	0	0	365
3586	6	1	1	46.0356	pardo	18.9388	dm	1	32	0	0	0	36	eurocollins	14	0	0	0	1	1	17	10	17	10	17	23	72.07	0	0	0	365
1474	8	1	1	67	pardo	26.4463	outras	0	192	0	#NULL!	0	96	eurocollins	20	0	0	0	1	1	29	12	29	12	29	41	51.62	0	0	0	365
2299	7	1	1	55.2082	branco	24.3737	drpa	0	15	0	0	0	86	eurocollins	18	0	0	0	1	1	3	1	3	1	3	9	24.26	0	0	0	365
2244	7	1	1	40.4986	branco	25.9516	has	0	44	0	0	0	65	eurocollins	13	0	0	0	1	1	2	1	2	1	2	9	28.75	0	0	0	365
2262	7	1	1	37.9288	branco	25.6631	gnc	0	4	0	0	0	50	eurocollins	16	0	0	0	1	1	2	1	2	1	2	7	34.93	0	0	0	365
734	1	1	0	42.5918	negro	26.5839	indet	0	60	0	0	0	94	eurocollins	20	1	0	0	1	1	7	2	7	2	7	9	42.49	0	0	0	365
1029	1	1	1	34.611	branco	19.4362	indet	0	74	0	0	0	74	eurocollins	15	1	1	0	1	1	3	2	3	2	3	7	58.21	0	0	0	365
685	1	1	1	49.2493	branco	24.977	indet	0	81	0	0	1	88	eurocollins	18	1	1	1	1	1	2	2	2	2	2	8	60.56	0	0	0	365
2562	5	1	1	58.6274	branco	25.6055	drpa	0	120	0	0	1	94	eurocollins	7	0	0	0	1	1	4	1	4	1	4	15	65.96	0	0	0	365
1458	8	1	1	54	pardo	29.0533	gnc	0	51	0	#NULL!	0	77	eurocollins	14	0	0	0	1	1	26	12	26	12	26	20	45.04	0	0	0	365
3581	6	1	0	25.2301	negro	32.5619	indet	0	66	0	0	0	22	eurocollins	9	1	0	0	1	1	16	8	16	8	16	23	41.67	0	0	0	365
3287	17	3	1	50.0822	branco	24.8016	drpa	0	96	0	0	0	65	eurocollins	20	1	0	1	1	1	8	3	8	3	8	16	19.2	0	1	0	31
2510	5	1	1	63.1123	branco	20.9366	gnc	0	78	0	0	0	96	eurocollins	5	1	1	0	1	1	9	5	9	5	9	21	71.01	0	0	0	365
3321	17	3	1	42.8849	pardo	25.4327	indet	0	108	0	0	0	53	eurocollins	12	1	0	1	1	1	7	3	7	3	7	11	33.55	0	0	0	365
3289	17	3	1	48.1288	pardo	26.5338	outras	0	144	0	0	0	68	eurocollins	13	1	0	1	1	1	26	11	26	11	26	38	36.1	0	0	0	365
3561	6	1	1	54.9562	pardo	19.1953	indet	0	40	0	0	1	83	eurocollins	10	0	0	0	1	1	11	5	11	5	11	104	0	1	0	0	41
3893	10	1	0	50.1616	branco	#NULL!	indet	0	24	1	0	0	37	eurocollins	16.65	1	0	0	1	1	#NULL!	#NULL!	#NULL!	#NULL!	#NULL!	#NULL!	#NULL!	0	1	0	36
3850	10	1	1	44.3781	branco	#NULL!	dm	1	37	0	1	0	32	eurocollins	12.83	1	0	0	1	1	#NULL!	#NULL!	#NULL!	#NULL!	#NULL!	#NULL!	103.24	0	1	0	343
860	1	1	0	59.6493	branco	30.0621	indet	0	16	0	0	1	89	eurocollins	17	1	0	0	1	1	9	6	9	6	9	15	28.97	0	0	0	365
1183	1	1	1	60.5753	branco	23.1481	indet	0	29	0	0	1	70	eurocollins	20	1	0	0	1	1	3	3	3	3	3	18	40.67	0	0	0	365
838	1	1	0	38.7781	branco	22.3948	gnc	0	236	0	0	0	49	eurocollins	18	1	0	0	1	1	4	3	4	3	4	23	43.15	0	0	0	365
902	1	1	1	34.2329	branco	20.7554	indet	0	58	0	0	1	50	eurocollins	19	1	0	0	1	1	5	3	5	3	5	10	47.01	0	0	0	365
86	1	1	0	39.6082	branco	30.8012	indet	0	24	0	0	0	40	eurocollins	18	1	0	0	1	1	2	1	2	1	2	9	106.83	0	0	0	365
3914	10	1	0	62	branco	#NULL!	gnc	0	58	0	0	0	68	eurocollins	16.65	0	0	0	1	1	#NULL!	#NULL!	#NULL!	#NULL!	#NULL!	#NULL!	40.17	0	0	0	365
3464	14	2	1	53.2849	branco	28.3782	outras	0	14	0	0	0	43	eurocollins	17	0	0	0	1	1	11	7	11	7	11	18	26.89	0	0	0	365
609	1	1	1	66.6055	pardo	26.5625	dm	1	53	0	0	0	91	eurocollins	15	1	0	0	1	1	5	1	5	1	5	8	19.49	0	0	0	365
422	1	1	0	70.3479	pardo	30.1315	indet	0	41	0	0	0	85	eurocollins	20	1	0	0	1	1	10	4	10	4	10	17	30.39	0	0	0	365
807	1	1	0	57.1507	pardo	32.8125	gnc	0	31	0	0	1	75	eurocollins	20	1	0	0	1	1	3	2	3	2	3	7	38.54	0	0	0	365
723	1	1	1	44.4575	pardo	25.7117	indet	0	96	1	0	0	48	eurocollins	20	1	0	0	1	1	13	6	13	6	13	20	44.33	0	0	0	365
231	1	1	1	57.9699	pardo	26.919	dm	1	42	0	0	1	80	eurocollins	18	1	0	0	1	1	3	2	3	2	3	9	47.16	0	0	0	365
1041	1	1	1	30.5425	pardo	20.1771	gnc	0	28	0	0	0	12	eurocollins	17	1	0	0	1	1	9	3	9	3	9	15	59.43	0	0	0	365
2500	5	1	0	54.6	pardo	#NULL!	gnc	0	74	1	0	0	56	eurocollins	14	1	1	0	1	1	4	1	4	1	4	12	87.17	0	0	0	365
3521	14	2	1	45.126	pardo	24.1633	gnc	0	96	1	0	0	32	eurocollins	13	0	0	0	1	1	12	5	12	5	12	17	74.02	0	0	0	365
106	1	1	1	28.8356	negro	20.6852	gnc	0	20	0	0	0	36	eurocollins	17	1	0	0	1	1	16	9	16	9	16	21	51.45	0	0	0	365
102	1	1	1	28.8356	negro	20.6852	gnc	0	21	1	0	0	36	eurocollins	17	1	0	0	1	1	16	9	16	9	16	21	64.13	0	0	0	365
2556	5	1	0	34.3863	negro	20.9366	indet	0	84	0	0	0	58	eurocollins	19	1	1	0	1	1	17	8	17	8	17	27	39.07	0	0	0	365
2557	5	1	0	37.6493	negro	16.4062	indet	0	113	0	0	0	34	eurocollins	14	0	0	0	1	1	25	15	25	15	25	37	66.56	0	0	0	365
3887	10	1	0	36.5808	negro	#NULL!	dm	1	60	0	1	0	59	eurocollins	19.55	1	0	0	1	1	#NULL!	#NULL!	#NULL!	#NULL!	#NULL!	#NULL!	36.16	0	0	0	365
3211	17	3	1	25.6	#NULL!	18.3594	urol	0	120	0	0	0	30	eurocollins	14	0	0	0	1	1	40	#NULL!	40	#NULL!	40	56	0	1	0	0	41
1118	1	1	0	49.9918	branco	24.3375	indet	0	156	0	0	1	39	eurocollins	19	1	0	0	1	1	14	5	14	5	14	20	17.18	0	0	0	365
3268	17	3	1	41.8959	branco	31.467	outras	0	120	0	0	0	40	eurocollins	11	1	0	0	1	1	23	11	23	11	23	35	23.55	0	0	0	365
345	1	1	1	63.874	pardo	19.9573	drpa	0	39	0	0	1	85	eurocollins	18	1	1	1	1	1	15	7	15	7	15	22	28.21	0	0	0	365
1424	8	1	1	53	pardo	18.4672	has	0	61	0	#NULL!	0	46	eurocollins	10	0	0	0	1	1	8	4	8	4	8	19	62.29	0	0	0	365
1237	1	1	1	49.9562	amarelo	25.0995	indet	0	49	0	0	1	64	eurocollins	19	1	1	1	1	1	21	9	21	9	21	70	0	1	0	0	23
1003	1	1	1	54.1863	amarelo	32.872	dm	1	48	0	0	0	52	eurocollins	17	1	0	1	1	1	7	3	7	3	7	10	48.43	0	0	0	365
1309	2	1	1	61	pardo	26.396	dm	1	55	0	0	1	82	eurocollins	20	1	0	0	1	1	12	3	12	3	12	17	67.59	0	0	0	365
833	1	1	0	56.7973	negro	25.2826	outras	0	15	0	0	0	76	eurocollins	14	1	0	0	1	1	10	6	10	6	10	13	49.57	0	0	0	365
2108	4	1	0	45.0438	branco	16.4366	indet	0	93	0	0	0	33	eurocollins	14	1	0	1	1	1	6	1	6	1	6	21	17.31	0	0	0	365
2218	4	1	0	51.9452	branco	32.4265	indet	0	10	0	0	0	60	eurocollins	19	0	0	0	1	1	4	1	4	1	4	20	39.66	0	0	0	365
1409	8	1	1	54	pardo	23.5666	dm	1	14	0	#NULL!	0	54	eurocollins	18	0	0	0	1	1	3	#NULL!	3	#NULL!	3	37	62.44	0	0	0	365
964	1	1	0	60.2329	branco	23.9334	outras	0	192	0	0	1	83	eurocollins	20	1	0	0	1	1	11	4	11	4	11	20	26.91	0	1	0	108
3454	14	2	1	35.8384	branco	21.4533	outras	0	9	0	0	1	43	eurocollins	15	0	0	0	1	1	15	5	15	5	15	23	34.18	0	0	0	364
990	1	1	1	58.7425	branco	26.9896	indet	0	53	0	0	1	85	eurocollins	18	1	1	0	1	1	10	6	10	6	10	15	10.89	0	0	0	365
425	1	1	1	64.0438	branco	31.8047	has	0	39	0	0	1	98	eurocollins	13	1	1	1	1	1	14	5	14	5	14	21	21.4	0	0	0	365
668	1	1	1	56.7726	branco	20.5714	gnc	0	19	0	0	1	82	eurocollins	20	1	0	0	1	1	9	3	9	3	9	20	26.87	0	0	0	365
283	1	1	0	30.811	branco	19.6283	indet	0	12	0	0	0	44	eurocollins	15	1	0	0	1	1	3	2	3	2	3	13	27.58	0	0	0	365
290	1	1	0	41.1507	branco	21.2228	indet	0	6	0	0	1	55	eurocollins	20	1	1	0	1	1	2	2	2	2	2	9	40.18	0	0	0	365
775	1	1	0	61.1397	branco	#NULL!	dm	1	25	0	0	0	89	eurocollins	19	1	0	1	1	1	16	9	16	9	16	19	42.23	0	0	0	365
366	1	1	0	29.6493	branco	23.8751	indet	0	18	1	0	0	52	eurocollins	20	1	0	0	1	1	4	2	4	2	4	10	44.23	0	0	0	365
1055	1	1	1	46.2548	branco	18.9919	indet	0	118	0	0	0	64	eurocollins	19	1	0	0	1	1	9	5	9	5	9	19	46.24	0	0	0	365
353	1	1	1	46.3534	branco	28.5627	indet	0	25	0	0	0	65	eurocollins	14	1	0	0	1	1	3	1	3	1	3	8	46.53	0	0	0	365
555	1	1	1	64.8904	branco	23.8754	outras	0	30	0	0	1	94	eurocollins	20	1	1	0	1	1	7	4	7	4	7	11	50.22	0	0	0	365
999	1	1	1	66.0685	branco	23.2377	has	0	48	0	0	1	94	eurocollins	20	1	0	0	1	1	3	2	3	2	3	48	52.41	0	0	0	365
1297	2	1	0	33	branco	21.7113	outras	0	188	0	1	1	53	eurocollins	20	1	0	0	1	1	6	2	6	2	6	15	35.39	0	0	0	365
401	1	1	1	50.0822	pardo	22.8529	indet	0	157	0	0	1	66	eurocollins	16	1	0	0	1	1	3	2	3	2	3	16	26.76	0	0	0	365
921	1	1	1	49.2247	pardo	23.04	indet	0	135	0	0	1	78	eurocollins	20	1	1	1	1	1	15	9	15	9	15	19	34.62	0	0	0	365
1227	1	1	1	63.926	pardo	27.3909	indet	0	82	0	0	1	89	eurocollins	16	1	1	0	1	1	2	2	2	2	2	8	44.22	0	0	0	365
776	1	1	1	61.1397	pardo	#NULL!	dm	1	23	0	0	0	89	eurocollins	19	1	0	1	1	1	16	9	16	9	16	19	56.21	0	0	0	365
287	1	1	1	62.3014	pardo	22.4609	dm	1	30	0	0	1	93	eurocollins	19	1	0	0	1	1	4	1	4	1	4	10	58.35	0	0	0	365
571	1	1	1	73.1233	negro	#NULL!	dm	1	108	0	0	0	100	eurocollins	20	1	0	0	1	1	14	7	14	7	14	19	8.19	0	1	0	29
232	1	1	1	59.4877	negro	23.7812	dm	1	42	0	0	1	100	eurocollins	20	1	1	1	1	1	15	7	15	7	15	22	23.39	0	0	0	365
1186	1	1	1	38.4658	negro	23.0546	indet	0	58	0	0	1	71	eurocollins	19	1	1	0	1	1	5	3	5	3	5	11	40.33	0	0	0	365
1209	1	1	0	41.1041	negro	20.1951	indet	0	39	0	0	1	74	eurocollins	18	1	1	0	1	1	5	2	5	2	5	10	42.94	0	0	0	365
158	1	1	1	47.8575	negro	25.0865	gnc	0	26	0	0	0	82	eurocollins	20	1	0	0	1	1	3	1	3	1	3	7	48.86	0	0	0	365
466	1	1	1	46.1589	negro	27.3275	dm	1	19	0	0	0	84	eurocollins	20	1	0	0	1	1	11	5	11	5	11	16	59.84	0	0	0	365
3507	14	2	1	52.6575	negro	27.143	has	0	48	0	0	1	87	eurocollins	20	1	1	0	1	1	12	4	12	4	12	19	46.93	0	0	0	365
41	1	1	1	29.263	branco	25.1559	gnc	0	64	0	0	1	43	eurocollins	11	1	0	1	1	1	24	13	24	13	24	28	18.63	0	1	0	255
407	1	1	0	57.7315	branco	24.6094	indet	0	21	0	0	1	90	eurocollins	19	1	0	0	1	1	19	5	19	5	19	24	17.6	0	0	0	365
171	1	1	0	36.1342	branco	22.4082	indet	0	6	0	0	1	61	eurocollins	10	1	0	0	1	1	10	5	10	5	10	16	61.1	0	0	0	365
1038	1	1	1	58.6959	branco	21.6049	drpa	0	99	0	0	1	88	eurocollins	15	1	0	0	1	1	3	1	3	1	3	10	63.99	0	0	0	365
246	1	1	1	34.5945	branco	22.5832	gnc	0	123	0	0	0	52	eurocollins	15	1	0	0	1	1	2	1	2	1	2	7	93.94	0	0	0	365
2571	5	1	1	54.8055	branco	#NULL!	dm	1	126	0	0	0	69	eurocollins	15	0	0	0	1	1	13	7	13	7	13	39	29.61	0	0	0	365
3470	14	2	0	53.8466	pardo	36.738	drpa	0	108	0	1	1	73	eurocollins	17	1	1	0	1	1	22	8	22	8	22	24	10.65	0	1	0	26
107	1	1	1	44.5205	pardo	19.9432	indet	0	37	0	0	1	70	eurocollins	17	1	0	0	1	1	4	3	4	3	4	9	39.04	0	0	0	365
1122	1	1	1	37.4247	pardo	#NULL!	indet	0	72	0	0	1	59	eurocollins	18	1	1	0	1	1	2	2	2	2	2	8	48.52	0	0	0	365
981	1	1	0	53.4658	pardo	19.9792	has	0	36	0	0	0	82	eurocollins	15	1	0	0	1	1	10	5	10	5	10	18	55.26	0	0	0	365
403	1	1	0	38.7836	pardo	18.3143	has	0	144	0	0	0	55	eurocollins	20	1	0	0	1	1	2	3	2	3	2	10	58.74	0	0	0	365
849	1	1	0	36.2986	pardo	22.4913	dm	1	13	0	0	0	60	eurocollins	17	1	0	0	1	1	9	4	9	4	9	15	72.27	0	0	0	365
3545	6	1	1	28.6932	pardo	20.6038	indet	0	119	0	0	1	23	eurocollins	18	0	0	0	1	1	8	3	8	3	8	17	20.86	0	0	0	365
303	1	1	1	26.0137	negro	#NULL!	indet	0	42	0	0	1	63	eurocollins	16	1	0	0	1	1	8	4	8	4	8	11	66.39	0	0	0	365
402	1	1	0	36.989	branco	20.6667	gnc	0	57	0	0	0	60	eurocollins	15	1	0	0	1	1	19	4	19	4	19	24	69.39	0	0	0	365
2558	5	1	0	57.1425	branco	25.711	drpa	0	52	0	0	1	73	eurocollins	10	0	0	1	1	1	7	5	7	5	7	16	55.63	0	0	0	365
3254	17	3	1	50.1233	branco	28.6501	dm	1	30	0	0	1	58	eurocollins	20	1	0	0	1	1	5	3	5	3	5	11	104.07	0	0	0	365
46	1	1	0	37.0164	pardo	20.6667	gnc	0	60	0	0	0	60	eurocollins	20	1	0	0	1	1	9	4	9	4	9	14	69.38	0	0	0	365
1074	1	1	1	39.6329	negro	26.6436	drpa	0	18	0	0	0	67	eurocollins	15	1	0	0	1	1	3	1	3	1	3	7	30.57	0	0	0	365
576	1	1	1	54.7808	negro	#NULL!	indet	0	183	1	1	0	94	eurocollins	16	1	0	0	1	1	19	4	19	4	19	27	47.16	0	0	0	365
760	1	1	1	32.2329	negro	17.6606	outras	0	29	0	0	1	58	eurocollins	17	1	1	0	1	1	13	7	13	7	13	18	73.21	0	0	0	365
1104	1	1	1	66.3397	amarelo	#NULL!	dm	1	60	0	0	1	98	eurocollins	16	1	0	0	1	1	6	#NULL!	6	#NULL!	6	13	19.23	0	0	1	57
3204	17	3	1	29.874	branco	20.7031	indet	0	48	0	0	1	44	eurocollins	16	0	0	0	1	1	11	6	11	6	11	18	24.66	0	0	0	365
3528	6	1	0	53.5452	branco	27.8293	indet	0	49	0	0	0	51	eurocollins	8	0	0	0	1	1	8	4	8	4	8	83	26.11	0	0	0	365
3584	6	1	1	57.589	branco	26.4721	dm	1	13	0	0	0	62	eurocollins	12	0	0	0	1	1	2	1	2	1	2	16	50.74	0	0	0	365
3594	6	1	0	61.4795	branco	24.6097	has	0	48	0	0	1	85	eurocollins	19	0	0	0	1	1	16	5	16	5	16	24	79.3	0	0	0	365
3474	14	2	0	28.2384	branco	26.847	dm	1	14	0	0	0	7	eurocollins	13	0	0	0	1	1	12	6	12	6	12	25	31.19	0	0	0	365
3505	14	2	0	46.1671	branco	24.2382	gnc	0	48	0	0	0	42	eurocollins	15.45	0	0	0	1	1	#NULL!	2	#NULL!	2	#NULL!	10	40.32	0	0	0	365
3491	14	2	1	51.6795	branco	26.7094	has	0	110	0	0	1	51	eurocollins	17	0	1	0	1	1	17	9	17	9	17	22	62.88	0	0	0	365
3539	6	1	1	58.1425	pardo	20.9366	indet	0	34	0	0	1	76	eurocollins	15	0	0	0	1	1	5	3	5	3	5	40	43.44	0	0	0	365
3574	6	1	0	63.0904	pardo	24.2424	dm	1	168	0	0	1	87	eurocollins	17	0	0	0	1	1	10	5	10	5	10	24	59.87	0	0	0	365
1464	8	1	0	52	pardo	43.8523	has	0	54	0	#NULL!	0	61	eurocollins	13	0	0	0	1	1	14	8	14	8	14	24	32.23	0	0	0	365
2589	5	1	1	20.9342	negro	21.0938	gnc	0	78	0	1	0	25	eurocollins	11	1	1	0	1	1	5	3	5	3	5	11	90.44	0	0	0	365
3565	6	1	1	32.4521	pardo	23.3091	indet	0	59	0	0	0	20	eurocollins	14	0	0	0	1	1	36	13	36	13	36	37	0	1	0	0	15
2588	5	1	1	62.7205	pardo	27.1809	gnc	0	51	0	0	0	67	eurocollins	9	0	0	0	1	1	5	2	5	2	5	7	48.94	0	0	0	365
3557	6	1	1	52.9945	pardo	24.9135	gnc	0	14	0	0	0	62	eurocollins	12	0	0	0	1	1	5	3	5	3	5	10	76.24	0	0	0	365
3251	17	3	0	52.5178	pardo	23.2335	indet	0	120	0	0	1	55	eurocollins	15	1	0	0	1	1	3	2	3	2	3	13	22.38	0	0	0	365
3249	17	3	1	62.9918	pardo	20.8756	has	0	114	0	0	1	84	eurocollins	20	1	0	0	1	1	14	5	14	5	14	56	71.07	0	0	0	365
3540	6	1	0	49.3863	negro	27.6888	dm	1	19	0	0	0	74	eurocollins	13	1	1	0	1	1	8	4	8	4	8	21	35.16	0	1	0	65
3546	6	1	0	38.6164	negro	38.1639	indet	0	98	0	0	0	50	eurocollins	17	0	0	0	1	1	4	2	4	2	4	13	23.73	0	0	0	365
3541	6	1	0	49.3863	negro	27.6888	dm	1	19	0	0	0	74	eurocollins	13	1	1	0	1	1	11	5	11	5	11	57	46.8	0	0	0	365
3592	6	1	1	56.211	pardo	21.7181	drpa	0	84	0	0	0	60	eurocollins	4	0	0	0	1	1	7	2	7	2	7	16	83.64	0	0	0	355
2576	5	1	1	47.8	branco	26.1224	dm	1	53	0	0	0	43	eurocollins	16	1	1	1	1	1	14	7	14	7	14	19	55.24	0	0	0	365
3560	6	1	1	65.9863	branco	22.3081	outras	0	98	0	0	0	87	eurocollins	10	0	0	0	1	1	13	6	13	6	13	20	78.09	0	0	0	365
2279	7	1	1	55.5644	pardo	30.3341	dm	1	17	0	0	0	65	eurocollins	13	0	0	0	1	1	4	2	4	2	4	10	68.78	0	0	0	365
2300	7	1	1	45.5123	negro	24.9372	indet	0	59	0	0	1	70	eurocollins	9	0	0	0	1	1	4	2	4	2	4	13	5.97	0	0	0	365
2256	7	1	1	49.2329	negro	21.4643	indet	0	53	0	0	0	51	eurocollins	19	0	0	0	1	1	11	5	11	5	11	20	66.63	0	0	0	365
846	1	1	0	56.9068	pardo	19.0781	drpa	0	8	0	0	1	86	eurocollins	19	1	0	0	1	1	2	2	2	2	2	5	31.14	0	0	0	365
190	1	1	0	62.6603	negro	26.2985	dm	1	44	0	0	1	99	eurocollins	19	1	0	0	1	1	13	6	13	6	13	16	18.37	0	0	0	365
763	1	1	1	62.7096	branco	25.6327	outras	0	12	0	0	1	98	eurocollins	18	1	0	0	1	1	2	1	2	1	2	13	42.37	0	0	1	55
779	1	1	0	37.611	branco	27.8401	indet	0	57	0	0	1	74	eurocollins	16	1	0	0	1	1	9	4	9	4	9	7	10.75	0	0	0	365
1016	1	1	1	46.7452	branco	#NULL!	indet	0	10	0	0	1	71	eurocollins	17	1	1	0	1	1	2	1	2	1	2	11	36.45	0	0	0	365
2503	5	1	1	51.4712	branco	25.463	indet	0	36	0	0	1	65	eurocollins	15	1	1	0	1	1	12	6	12	6	12	37	16.18	0	0	0	365
1088	1	1	1	39.2849	negro	23.4624	indet	0	72	0	0	1	86	eurocollins	13	1	1	1	1	1	7	5	7	5	7	13	12.96	0	0	0	365
2591	5	1	1	40.7315	pardo	21.142	gnc	0	32	0	0	1	65	eurocollins	11	0	0	0	1	1	14	6	14	6	14	21	52.83	0	0	0	365
959	1	1	0	42.8	amarelo	19.2234	indet	0	36	0	0	0	74	eurocollins	12	1	0	0	1	1	2	2	2	2	2	10	24.2	0	0	0	365
3290	17	3	1	41.4164	branco	21.4643	indet	0	30	0	0	0	36	eurocollins	19	1	0	1	1	1	3	2	3	2	3	12	42.71	0	0	0	365
3288	17	3	0	32.7973	pardo	27.0993	dm	1	18	0	0	0	24	eurocollins	16	1	0	0	1	1	16	5	16	5	16	26	30.2	0	0	0	365
3222	17	3	1	42.9973	branco	31.1419	indet	0	72	1	0	0	43	eurocollins	14	1	0	0	1	1	17	9	17	9	17	33	0	1	0	0	58
2564	5	1	0	37.2493	branco	#NULL!	gnc	0	78	0	1	1	49	eurocollins	15	1	1	0	1	1	18	6	18	6	18	32	13.72	0	0	0	365
2539	5	1	1	61.2877	branco	27.2932	dm	1	13	0	0	1	65	eurocollins	15.5	0	0	0	1	1	3	2	3	2	3	15	58.77	0	0	0	365
3301	17	3	0	54.337	branco	23.1206	dm	1	29	0	0	0	75	eurocollins	11	1	0	1	1	1	9	6	9	6	9	19	33.52	0	0	0	365
3269	17	3	1	43.0877	pardo	25.9909	has	0	48	0	0	1	57	eurocollins	12	1	0	1	1	1	22	14	22	14	22	34	42.21	0	0	0	365
3270	17	3	0	49.1808	pardo	26.1066	indet	0	72	0	0	1	65	eurocollins	15	1	0	0	1	1	5	3	5	3	5	10	52.96	0	0	0	365
302	1	1	1	26.0137	negro	#NULL!	indet	0	42	0	1	1	63	eurocollins	16	1	0	0	1	1	8	5	8	5	8	11	66.39	0	0	0	365
2538	5	1	1	55.2219	pardo	23.04	drpa	0	18	0	0	1	75	eurocollins	18	1	1	0	1	1	7	3	7	3	7	16	52.86	0	0	0	365
2521	5	1	0	44.4548	pardo	24.0346	gnc	0	25	0	0	0	65	eurocollins	12	0	0	0	1	1	29	10	29	10	29	38	51.12	0	0	0	365
1462	8	1	1	40	pardo	38.3906	dm	1	39	0	#NULL!	0	34	eurocollins	17	0	0	0	1	1	31	18	31	18	31	65	33.19	0	0	0	365
1461	8	1	1	61	pardo	34.2561	has	0	30	0	#NULL!	0	74	eurocollins	18	0	0	0	1	1	17	10	17	10	17	17	41.11	0	0	0	365
1463	8	1	1	51	pardo	25.1559	has	0	16	0	#NULL!	0	59	eurocollins	13	1	0	0	1	1	20	9	20	9	20	26	68.22	0	0	0	365
2595	5	1	0	22.7616	negro	23.3091	gnc	0	96	0	0	0	20	eurocollins	8	1	1	0	1	1	16	7	16	7	16	25	149.15	0	0	0	365
2561	5	1	1	64.4055	branco	21.7994	dm	1	32	0	0	1	83	eurocollins	13	1	1	0	1	1	6	2	6	2	6	15	46.12	0	0	0	365
358	1	1	0	38.8082	branco	21.1553	has	0	32	0	0	1	39	eurocollins	16	1	0	0	1	1	11	4	11	4	11	16	41.48	0	0	0	365
3266	17	3	1	40.4	branco	24.4898	has	0	47	0	0	0	35	eurocollins	17	1	0	1	1	1	52	13	52	13	52	77	12.17	0	0	0	365
3781	10	1	1	53.926	pardo	#NULL!	dm	1	96	0	0	0	65	eurocollins	18.92	0	0	0	1	1	#NULL!	#NULL!	#NULL!	#NULL!	#NULL!	#NULL!	83.98	0	0	0	365
658	1	1	1	39.8466	pardo	18.75	indet	0	12	0	0	0	47	eurocollins	19	1	0	0	1	1	9	5	9	5	9	15	63.57	0	0	0	365
1247	1	1	1	35.6685	branco	30.2753	gnc	0	29	0	0	0	58	eurocollins	20	1	1	0	1	1	5	2	5	2	5	9	46.84	0	0	0	365
267	1	1	0	40.0658	pardo	27.1203	indet	0	16	0	0	1	52	eurocollins	17	1	0	1	1	1	4	2	4	2	4	11	45.29	0	0	0	365
195	1	1	0	51.2082	branco	20.0877	drpa	0	20	0	0	0	85	eurocollins	18	1	1	0	1	1	8	3	8	3	8	12	39.86	0	0	0	365
1141	1	1	1	44.611	branco	#NULL!	has	0	20	0	0	0	77	eurocollins	18	1	1	0	1	1	6	3	6	3	6	12	51.41	0	0	0	365
827	1	1	1	32.6384	branco	29.0606	indet	0	16	0	0	0	59	eurocollins	13	1	0	0	1	1	2	1	2	1	2	8	23.3	0	0	0	365
357	1	1	0	30.0247	branco	21.3333	indet	0	16	0	0	0	63	eurocollins	16	1	0	0	1	1	7	3	7	3	7	10	57.11	0	0	0	365
3453	14	2	0	66.5342	branco	28.0404	dm	1	10	0	0	0	74	eurocollins	15	0	0	0	1	1	21	9	21	9	21	53	39.94	0	1	0	53
3452	14	2	0	29.2822	branco	23.5556	gnc	0	32	0	0	0	20	eurocollins	10	0	0	0	1	1	220	93	220	93	220	221	12.94	0	1	1	221
193	1	1	1	54.9918	branco	32.2118	dm	1	63	0	0	0	67	eurocollins	19	1	0	0	1	1	2	2	2	2	2	7	92.1	0	0	0	365
672	1	1	1	23.7726	pardo	19.0677	outras	0	65	1	0	0	23	eurocollins	18	1	0	0	1	1	3	2	3	2	3	8	36.27	0	0	0	365
3599	6	1	1	37.9836	pardo	22.9481	indet	0	144	0	0	0	45	eurocollins	14	0	0	0	1	1	8	5	8	5	8	17	50.05	0	0	0	365
3292	17	3	0	47.8192	pardo	27.4714	outras	0	72	0	0	0	25	eurocollins	11	1	0	1	1	1	3	2	3	2	3	9	102.58	0	0	0	365
2226	4	1	1	46.1808	pardo	24.6069	outras	0	60	0	0	0	37	eurocollins	19	1	0	0	1	1	4	1	4	1	4	21	#NULL!	0	0	0	365
737	1	1	1	57.8959	pardo	26.9896	outras	0	32	0	0	0	85	eurocollins	20	1	0	0	1	1	2	1	2	1	2	7	40.89	0	0	0	365
1097	1	1	1	48.874	branco	23.2254	has	0	40	0	0	0	81	eurocollins	20	1	0	0	1	1	8	5	8	5	8	15	41.05	0	0	0	365
3572	6	1	0	48.5726	negro	15.7768	gnc	0	7	0	0	0	62	eurocollins	16	0	0	0	1	1	9	4	9	4	9	19	61.64	0	0	0	365
671	1	1	1	23.7726	branco	19.0677	outras	0	65	1	0	0	37	eurocollins	18	1	0	0	1	1	3	2	3	2	3	8	35.2	0	0	0	365
1452	8	1	0	27	pardo	29.6875	dm	1	29	0	#NULL!	0	46	eurocollins	11	0	0	0	1	1	12	5	12	5	12	19	36.43	0	0	0	365
1117	1	1	1	65.8301	branco	29.0688	drpa	0	24	0	0	0	91	eurocollins	17	0	0	0	1	1	8	4	8	4	8	13	34.44	0	0	0	365
1451	8	1	1	46	pardo	20.4152	dm	1	12	0	#NULL!	0	70	eurocollins	13	0	0	0	1	1	2	2	2	2	2	30	44.75	0	0	0	365
1466	8	1	0	26	pardo	27.0552	has	0	41	0	#NULL!	1	18	eurocollins	19	0	0	0	1	1	#NULL!	#NULL!	#NULL!	#NULL!	#NULL!	12	0	1	0	0	12
631	1	1	1	51.7233	branco	27.1731	dm	1	41	0	0	1	80	eurocollins	17	1	1	1	1	1	6	3	6	3	6	14	28.51	0	0	0	365
2232	4	1	1	60.3041	branco	29.4118	has	0	37	0	0	0	81	eurocollins	20.25	0	0	0	1	1	6	4	6	4	6	16	59.18	0	0	0	365
2242	4	1	1	52.8301	negro	22.8659	has	0	59	0	0	0	82	eurocollins	17	0	0	0	1	1	6	4	6	4	6	16	88.46	0	0	0	365
881	1	1	0	62	pardo	26.9896	indet	0	89	0	0	1	90	eurocollins	18	1	0	0	1	1	10	5	10	5	10	17	59.61	0	0	0	365
1197	1	1	1	39.5534	negro	24.3265	indet	0	9	0	0	0	80	eurocollins	20	1	0	0	1	1	7	4	7	4	7	14	71.32	0	0	0	365
1799	9	1	1	40	pardo	21.6296	gnc	0	144	0	0	0	56	eurocollins	17	0	0	0	1	1	4	1	4	1	4	15	57.41	0	0	0	365
2185	4	1	0	57.9945	branco	18.9578	has	0	39	0	0	0	84	eurocollins	19	0	0	0	1	1	10	2	10	2	10	28	35.15	0	0	0	365
2065	4	1	1	49.9616	branco	28.2451	dm	1	26	0	0	0	69	eurocollins	15	0	0	0	1	1	2	1	2	1	2	14	53.53	0	0	0	365
2063	4	1	0	33.8986	branco	29.0487	dm	1	55	0	0	0	31	eurocollins	19	1	0	0	1	1	6	2	6	2	6	21	96.26	0	0	0	365
2417	12	2	1	53.1973	branco	#NULL!	has	0	20	0	0	0	64	eurocollins	19.4	0	0	0	1	1	8	3	8	3	8	19	68.53	0	0	0	365
2480	12	2	1	57.7699	branco	33.7716	has	0	14	0	0	0	83	eurocollins	18.35	0	0	0	1	1	10	6	10	6	10	15	82.73	0	0	0	365
2451	12	2	1	51.3644	branco	23.4075	indet	0	21	0	0	0	56	eurocollins	19.05	0	0	0	1	1	15	6	15	6	15	33	108.35	0	0	0	365
2459	12	2	0	43.1479	pardo	24.7252	outras	0	14	0	0	0	68	eurocollins	17.1	0	0	0	1	1	10	5	10	5	10	20	29.79	0	0	0	365
2479	12	2	1	57.2548	#NULL!	27.4145	dm	1	114	0	0	0	47	eurocollins	17.15	0	0	0	1	1	7	3	7	3	7	14	50.86	0	0	0	365
2352	12	2	1	57.9096	#NULL!	#NULL!	indet	0	18	0	0	0	90	eurocollins	20.2	0	0	0	1	1	2	2	2	2	2	8	82.65	0	0	0	365
2178	4	1	1	70.3425	branco	26.6776	has	0	25	0	0	1	100	eurocollins	19	0	0	0	1	1	7	1	7	1	7	24	46.39	0	0	0	365
2381	12	2	0	46.7534	pardo	25.1797	gnc	0	6	0	0	1	68	eurocollins	17.4	0	0	0	1	1	38	12	38	12	38	50	5.2	0	0	0	365
56	1	1	1	54.7041	branco	18.9555	has	0	112	0	0	0	57	eurocollins	16	1	0	0	1	1	22	7	22	7	22	36	63.92	0	0	0	365
2143	4	1	0	56.4685	branco	19.313	has	0	41	0	0	0	76	eurocollins	20	0	0	0	1	1	27	2	27	2	27	30	#NULL!	0	0	0	365
2227	4	1	1	58.0082	branco	35.3415	has	0	92	0	0	0	61	eurocollins	17	0	0	0	1	1	16	4	16	4	16	21	9.47	0	0	0	365
2186	4	1	0	57.0356	branco	27.3923	drpa	0	105	0	0	0	78	eurocollins	15	1	0	0	1	1	12	#NULL!	12	#NULL!	12	17	9.62	0	0	0	365
2140	4	1	1	59.4767	branco	25.8806	indet	0	20	0	0	0	65	eurocollins	18	0	0	0	1	1	15	2	15	2	15	17	11.14	0	0	0	365
2101	4	1	1	51.0548	branco	27.4348	has	0	18	0	0	1	40	eurocollins	18	0	0	0	1	1	3	1	3	1	3	20	49.13	0	0	0	365
2200	4	1	1	67.5288	branco	26.6797	has	0	37	0	0	0	82	eurocollins	16	0	0	0	1	1	6	#NULL!	6	#NULL!	6	7	77.25	0	0	0	365
2478	12	2	1	69.2411	branco	22.3863	has	0	132	0	0	0	84	eurocollins	20.55	0	0	0	1	1	38	8	38	8	38	32	15.85	0	0	0	365
2375	12	2	1	48.8	branco	26.5432	has	0	72	0	0	1	37	eurocollins	17.45	0	0	0	1	1	11	5	11	5	11	27	38.11	0	0	0	365
2434	12	2	1	42.0438	branco	29.0123	outras	0	12	1	0	0	20	eurocollins	17.15	1	1	0	1	1	12	5	12	5	12	29	39.97	0	0	0	365
2168	4	1	0	46.4986	pardo	18.9745	has	0	55	0	0	0	43	eurocollins	17	1	0	0	1	1	4	1	4	1	4	12	103.54	0	0	0	365
2458	12	2	0	46.4082	pardo	20.9043	gnc	0	2	0	0	0	54	eurocollins	20.2	0	0	0	1	1	22	10	22	10	22	24	6.63	0	0	0	365
2404	12	2	1	55.5425	pardo	27.9571	outras	0	90	0	0	0	66	eurocollins	17.22	0	0	0	1	1	13	8	13	8	13	#NULL!	7.21	0	0	0	365
478	1	1	1	45.5041	branco	#NULL!	indet	0	14	0	0	0	63	eurocollins	16	1	0	0	1	1	6	3	6	3	6	9	49.95	0	0	0	365
484	1	1	0	27.4247	pardo	26.6667	dm	1	18	1	0	0	29	eurocollins	19	1	0	0	1	1	6	3	6	3	6	12	33.89	0	0	0	365
144	1	1	1	20.0658	negro	20.148	indet	0	32	1	0	0	56	eurocollins	13	1	0	0	1	1	2	1	2	1	2	18	30.62	0	0	0	365
2177	4	1	0	50.6466	branco	32.9879	has	0	89	0	0	1	74	eurocollins	16	1	0	0	1	1	8	6	8	6	8	10	32.1	0	0	0	365
2207	4	1	1	71.2082	branco	22.1107	has	0	133	0	0	0	94	eurocollins	20	0	0	1	1	1	2	1	2	1	2	10	50.12	0	0	0	365
2150	4	1	1	60.2932	branco	26.6384	dm	1	64	0	0	0	93	eurocollins	19	0	0	0	1	1	14	3	14	3	14	32	54.11	0	0	0	365
2418	12	2	1	53.9753	branco	25.5102	has	0	36	0	0	1	91	eurocollins	15.5	0	0	0	1	1	17	8	17	8	17	28	44.73	0	0	0	365
2396	12	2	1	54.011	branco	24.8356	dm	1	11	0	0	1	83	eurocollins	15.1	0	0	0	1	1	7	4	7	4	7	14	52.03	0	0	0	365
3182	13	2	1	54.9753	branco	23.4568	indet	0	14.3	0	0	0	71	eurocollins	15.25	1	0	1	1	1	15	4	15	4	15	#NULL!	17.69	0	0	0	365
2365	12	2	1	37.0658	#NULL!	18.1224	has	0	24	0	0	0	43	eurocollins	18.3	0	0	0	1	1	7	2	7	2	7	30	76.75	0	0	0	365
2387	12	2	1	59.737	branco	26.9852	gnc	0	120	0	0	0	95	eurocollins	19.06	0	0	0	1	1	30	15	30	15	30	89	16.78	0	0	0	365
2473	12	2	1	48.2164	negro	26.449	has	0	96	0	0	0	92	eurocollins	18.15	0	0	0	1	1	24	6	24	6	24	56	22.55	0	0	0	365
2240	4	1	0	45.7205	branco	20.0831	has	0	34	1	0	1	71	eurocollins	13	1	0	0	1	1	20	#NULL!	20	#NULL!	20	45	23.47	0	0	0	365
33	1	1	0	59.1315	branco	24.2439	drpa	0	57	0	0	1	83	eurocollins	20	1	0	0	1	1	3	2	3	2	3	7	69.92	0	0	0	365
2406	12	2	1	57.8	branco	19.1571	dm	1	60	0	0	0	40	eurocollins	14.1	0	0	0	1	1	10	5	10	5	10	17	31.88	0	0	0	365
1435	8	1	1	63	pardo	23.939	has	0	37	0	0	0	90	eurocollins	6	0	0	0	1	1	8	5	8	5	8	22	24.22	0	0	0	365
2460	12	2	1	34.3616	branco	24.3836	drpa	0	36	0	0	0	74	eurocollins	17	0	0	0	1	1	58	18	58	18	58	64	23.02	0	0	0	365
765	1	1	1	33.1452	branco	21.1327	gnc	0	38	0	0	0	32	eurocollins	18	0	0	0	0	0	#NULL!	#NULL!	#NULL!	#NULL!	0	7	51.78	0	0	0	365
2271	7	1	0	42.2712	negro	25.711	gnc	0	40	0	0	0	56	eurocollins	12	1	0	1	0	0	#NULL!	#NULL!	#NULL!	#NULL!	0	12	43.52	0	0	0	365
2268	7	1	0	51.7753	negro	25.7657	dm	1	23	0	0	0	68	eurocollins	15	0	0	0	1	0	1	1	#NULL!	#NULL!	0	88	7.36	0	0	0	365
449	1	1	0	32.3041	branco	20.9697	dm	1	13	1	0	0	44	eurocollins	15	0	0	0	0	0	#NULL!	#NULL!	#NULL!	#NULL!	0	8	57.3	0	0	0	365
3228	17	3	1	43.9699	#NULL!	24.6097	has	0	48	0	0	0	52	eurocollins	14	0	0	0	1	0	1	1	#NULL!	#NULL!	0	16	81.23	0	0	0	365
3218	17	3	0	31.9808	branco	19.1137	gnc	0	96	0	0	0	43	eurocollins	19	0	0	0	0	0	#NULL!	#NULL!	#NULL!	#NULL!	0	9	0	1	0	0	158
3930	10	1	1	64.3699	negro	#NULL!	indet	0	36	0	0	1	96	eurocollins	20.37	0	0	0	0	0	#NULL!	#NULL!	#NULL!	#NULL!	0	#NULL!	8.14	1	1	0	164
2543	5	1	0	35.2027	negro	20	indet	0	117	0	0	0	69	eurocollins	9.5	0	0	0	0	0	#NULL!	#NULL!	#NULL!	#NULL!	0	7	23.3	0	0	0	365
1143	1	1	0	44.6904	negro	22.2041	has	0	117	0	1	0	75	eurocollins	15	1	0	0	1	0	1	1	#NULL!	#NULL!	0	9	31.65	0	0	0	365
2302	7	1	1	54.0932	negro	24.2424	has	0	37	0	0	0	83	eurocollins	12	0	0	0	0	0	#NULL!	#NULL!	#NULL!	#NULL!	0	8	9.89	0	0	0	365
1168	1	1	1	28.4384	branco	20.5289	indet	0	36	0	1	0	44	eurocollins	16	1	0	0	0	0	#NULL!	#NULL!	#NULL!	#NULL!	0	6	53.52	0	0	0	365
2057	4	1	1	53.5014	branco	33.5153	has	0	25	0	0	0	61	eurocollins	20	0	0	0	0	0	#NULL!	#NULL!	#NULL!	#NULL!	0	16	39.23	0	0	0	365
187	1	1	1	62.9096	branco	25.7959	dm	1	24	0	0	0	83	eurocollins	18	1	0	0	1	1	5	3	5	3	5	11	53.59	0	0	0	365
3318	17	3	1	52.3041	branco	22.1443	indet	0	32	0	0	0	68	eurocollins	17	1	0	1	1	1	8	3	8	3	8	17	48.7	0	0	0	365
3591	6	1	1	44.9753	negro	18.937	indet	0	132	0	0	1	72	eurocollins	19	0	0	0	1	1	8	4	8	4	8	27	40.44	0	0	0	365
6	1	1	0	29.3315	branco	22.6562	dm	1	18	0	0	0	19	eurocollins	17	0	0	0	1	1	11	2	11	2	11	18	87.38	0	0	0	365
3900	10	1	0	42.9644	branco	#NULL!	indet	0	30	0	0	0	65	eurocollins	20.92	0	0	0	1	1	#NULL!	#NULL!	#NULL!	#NULL!	#NULL!	#NULL!	45.91	0	0	0	365
3558	6	1	1	66.3205	pardo	23.8751	indet	0	85	0	0	1	89	eurocollins	20	0	0	0	1	1	8	3	8	3	8	58	17.74	0	0	0	365
2587	5	1	1	42.1863	pardo	28.0816	indet	0	27	0	0	0	62	eurocollins	17	0	0	0	1	1	7	4	7	4	7	11	39.93	0	0	0	365
3291	17	3	1	43.6027	pardo	23.1405	indet	0	132	0	0	0	62	eurocollins	15	1	0	1	1	1	30	13	30	13	30	54	35.23	0	0	0	365
564	1	1	1	55.011	pardo	27.4506	indet	0	36	0	0	0	76	eurocollins	17	0	0	0	1	1	7	2	7	2	7	13	16.43	0	0	0	365
3219	17	3	1	54.5479	branco	21.5139	dm	1	12	0	0	0	65	eurocollins	14	1	0	0	1	1	5	3	5	3	5	15	67.88	0	0	0	365
390	1	1	0	50.7534	pardo	24.2188	has	0	54	0	0	0	36	eurocollins	20	0	0	0	1	1	6	4	6	4	6	10	66.91	0	0	0	365
1146	1	1	1	61.4082	branco	33.3218	outras	0	40	0	0	0	90	eurocollins	19	1	0	1	1	1	15	8	15	8	15	16	9.37	0	1	0	17
541	1	1	0	44.3479	branco	21.2891	indet	0	47	0	0	0	52	eurocollins	16	1	0	0	1	1	14	6	14	6	14	40	0	1	0	0	105
3493	14	2	1	18.9452	branco	21.3333	gnc	0	29	1	1	0	29	eurocollins	18	1	1	0	1	1	25	12	25	12	25	25	0	1	0	0	335
1059	1	1	1	41.3096	branco	23.6652	dm	1	22	0	0	1	57	eurocollins	16	1	1	1	1	1	9	6	9	6	9	16	15.07	0	0	0	365
1392	2	1	0	24	branco	16.8241	gnc	0	47	1	1	1	26	eurocollins	18	0	0	0	1	1	7	1	7	1	7	30	16.41	0	0	0	365
394	1	1	0	39.3671	branco	20.3954	indet	0	104	0	0	1	63	eurocollins	15	1	0	0	1	1	5	4	5	4	5	10	44.39	0	0	0	365
3261	17	3	0	50.1726	pardo	26.3463	dm	1	20	0	0	0	37	eurocollins	13	1	0	1	1	1	2	1	2	1	2	9	37.14	0	0	0	365
934	1	1	0	65.9562	pardo	29.1111	has	0	38	0	0	1	83	eurocollins	20	1	1	1	1	1	9	5	9	5	9	18	29.42	0	0	0	365
2570	5	1	0	41.2192	negro	19.025	dm	1	120	0	0	1	72	eurocollins	12	0	0	0	1	1	28	9	28	9	28	87	7.2	0	0	0	365
3226	17	3	1	56.5315	pardo	25.5983	outras	0	108	0	0	1	83	eurocollins	12	1	0	0	1	1	111	#NULL!	111	#NULL!	111	#NULL!	0	1	0	0	111
3534	6	1	0	36.4548	branco	21.6413	indet	0	107	0	0	1	35	eurocollins	18	0	0	0	1	1	26	12	26	12	26	38	33.22	0	1	0	343
2590	5	1	1	44.011	negro	#NULL!	gnc	0	72	1	0	1	66	eurocollins	16	1	1	0	1	1	38	17	38	17	38	84	0	1	0	0	139
3500	14	2	0	62.8055	branco	25	gnc	0	27	0	0	0	71	eurocollins	16	1	1	0	1	1	14	6	14	6	14	47	26.76	0	0	0	365
978	1	1	1	69.3151	branco	21.1263	indet	0	72	0	0	0	82	eurocollins	17	1	0	0	1	1	9	3	9	3	9	15	70.29	0	0	0	365
2416	12	2	1	52.5918	negro	24.5329	has	0	53	0	0	0	81	eurocollins	19	0	0	0	1	1	5	3	5	3	5	16	6.29	0	0	0	365
2233	4	1	1	30.2548	pardo	18.2868	gnc	0	28	0	0	0	55	eurocollins	20	0	0	0	1	1	8	#NULL!	8	#NULL!	8	18	49.31	0	0	0	365
2598	15	3	1	52.5808	pardo	23.1405	outras	0	21	0	0	0	61	custodiol	23.6	1	1	0	0	0	#NULL!	#NULL!	#NULL!	#NULL!	0	16	68.83	0	0	0	365
2650	15	3	0	76.5699	pardo	20.9321	dm	1	22	0	0	0	99	custodiol	22.2	1	0	0	1	0	1	1	#NULL!	#NULL!	0	16	71.33	0	0	0	365
4063	3	1	1	48.6767	negro	22.7682	dm	1	19.2	0	0	0	65	custodiol	24	0	0	0	0	0	#NULL!	#NULL!	#NULL!	#NULL!	0	20	73.06	0	0	0	365
1019	1	1	1	50.674	branco	31.6346	has	0	20	0	0	1	70	custodiol	23	1	1	0	0	0	#NULL!	#NULL!	#NULL!	#NULL!	0	7	47.12	0	0	0	365
262	1	1	1	47.2959	branco	23.5294	indet	0	10	0	0	0	59	custodiol	26	1	0	0	0	0	#NULL!	#NULL!	#NULL!	#NULL!	0	5	50.83	0	0	0	365
1252	1	1	0	67.0411	pardo	19.8178	indet	0	22	0	0	0	96	custodiol	30	0	0	0	0	0	#NULL!	#NULL!	#NULL!	#NULL!	0	7	39.8	0	0	1	199
2626	15	3	0	45.9671	pardo	21.6041	indet	0	52	0	0	0	56	custodiol	27.2	1	0	0	0	0	#NULL!	#NULL!	#NULL!	#NULL!	0	31	54.17	0	0	0	365
2871	16	3	1	28.2795	pardo	28.3447	indet	0	18	0	0	0	23	custodiol	22.2	1	1	1	0	0	#NULL!	#NULL!	#NULL!	#NULL!	0	17	46.84	0	0	0	365
2994	16	3	0	52.126	pardo	27.6888	dm	1	96	0	0	0	53	custodiol	21.2	1	1	1	1	0	1	1	#NULL!	#NULL!	0	14	104.71	0	0	0	365
2816	16	3	0	17.5781	pardo	11.9024	urol	0	8	0	0	0	65	custodiol	23.7	1	1	0	0	0	#NULL!	#NULL!	#NULL!	#NULL!	0	122	126.86	0	0	0	365
550	1	1	1	48.0247	negro	#NULL!	has	0	89	0	0	0	83	custodiol	21	0	0	0	0	0	#NULL!	#NULL!	#NULL!	#NULL!	0	7	106.53	0	0	0	365
2601	15	3	1	51.8438	branco	25.7812	has	0	28	0	0	0	69	custodiol	25.5	1	0	0	0	0	#NULL!	#NULL!	#NULL!	#NULL!	0	19	86.25	0	0	1	90
2914	16	3	1	61.6959	branco	25.1429	drpa	0	120	0	0	0	85	custodiol	22.5	1	1	1	0	0	#NULL!	#NULL!	#NULL!	#NULL!	0	11	71.72	0	0	0	365
2669	15	3	0	28.9644	pardo	20.7345	outras	0	85	0	0	0	28	custodiol	25	1	1	0	0	0	#NULL!	#NULL!	#NULL!	#NULL!	0	20	67.81	0	0	1	27
2673	15	3	0	59.8411	pardo	28.1969	indet	0	23	0	0	0	81	custodiol	26.9	1	1	0	0	0	#NULL!	#NULL!	#NULL!	#NULL!	0	19	69.57	0	0	1	32
3001	16	3	1	75.1315	pardo	23.0469	drpa	0	41	0	0	0	98	custodiol	23.2	1	1	1	0	0	#NULL!	#NULL!	#NULL!	#NULL!	0	8	11.28	0	1	0	188
970	1	1	0	58.0411	pardo	22.0703	drpa	0	55	0	0	0	82	custodiol	25	1	0	0	0	0	#NULL!	#NULL!	#NULL!	#NULL!	0	5	36.24	0	0	0	365
2706	15	3	1	47.6137	pardo	26.9531	has	0	25	0	0	0	72	custodiol	21	1	1	0	0	0	#NULL!	#NULL!	#NULL!	#NULL!	0	11	46.78	0	0	0	365
2632	15	3	1	34.6986	pardo	19.3772	gnc	0	4	0	0	0	44	custodiol	21.6	1	0	0	0	0	#NULL!	#NULL!	#NULL!	#NULL!	0	10	59.59	0	0	0	365
2737	15	3	0	29.4658	pardo	26.6389	indet	0	20	0	0	0	41	custodiol	26.5	1	1	0	0	0	#NULL!	#NULL!	#NULL!	#NULL!	0	15	67.57	0	0	0	365
2661	15	3	0	20.7151	pardo	20	gnc	0	16	0	0	0	28	custodiol	23.6	1	1	0	0	0	#NULL!	#NULL!	#NULL!	#NULL!	0	8	71.85	0	0	0	365
2700	15	3	1	54.7178	pardo	31.7739	drpa	0	35	0	0	0	66	custodiol	23.6	1	1	0	0	0	#NULL!	#NULL!	#NULL!	#NULL!	0	10	75.32	0	0	0	365
2679	15	3	0	67.9288	pardo	29.7056	gnc	0	4	0	0	0	97	custodiol	22.3	1	1	0	0	0	#NULL!	#NULL!	#NULL!	#NULL!	0	30	75.79	0	0	0	365
2685	15	3	1	22.7781	pardo	22.0243	gnc	0	20	0	0	0	25	custodiol	22.2	1	1	0	0	0	#NULL!	#NULL!	#NULL!	#NULL!	0	13	84.86	0	0	0	365
2621	15	3	0	50.2685	pardo	26.0584	has	0	17	0	0	0	44	custodiol	28.2	1	0	0	0	0	#NULL!	#NULL!	#NULL!	#NULL!	0	7	85.8	0	0	0	365
2694	15	3	1	51.1562	pardo	24.6097	dm	1	19	0	0	0	66	custodiol	26.9	1	1	0	0	0	#NULL!	#NULL!	#NULL!	#NULL!	0	10	86.66	0	0	0	365
2731	15	3	1	30.7178	pardo	23.5078	indet	0	23	0	0	0	11	custodiol	22.3	1	1	0	1	0	1	1	#NULL!	#NULL!	0	10	89.15	0	0	0	365
2603	15	3	0	69.9863	pardo	28.7619	has	0	21	0	0	0	93	custodiol	27.6	1	1	0	0	0	#NULL!	#NULL!	#NULL!	#NULL!	0	7	92.36	0	0	0	365
2677	15	3	0	24.2082	pardo	21.5645	gnc	0	77	0	0	0	36	custodiol	25.9	1	1	0	0	0	#NULL!	#NULL!	#NULL!	#NULL!	0	9	103.04	0	0	0	365
2672	15	3	0	22.989	pardo	20.6905	indet	0	23	1	0	0	32	custodiol	25.2	1	1	0	1	0	1	1	#NULL!	#NULL!	0	7	103.93	0	0	0	365
2644	15	3	0	42.3699	pardo	17.5853	gnc	0	32	0	0	0	56	custodiol	21.8	1	0	0	0	0	#NULL!	#NULL!	#NULL!	#NULL!	0	25	112.13	0	0	0	365
2993	16	3	1	42.8603	pardo	24.3824	urol	0	60	0	0	0	58	custodiol	22.9	1	1	1	0	0	#NULL!	#NULL!	#NULL!	#NULL!	0	19	27.65	0	0	0	365
2868	16	3	0	59.2384	pardo	23.4221	indet	0	21	0	0	0	72	custodiol	25	1	1	1	0	0	#NULL!	#NULL!	#NULL!	#NULL!	0	11	54.82	0	0	0	365
2900	16	3	1	49.6411	pardo	23.5156	urol	0	36	0	0	0	43	custodiol	23.8	1	1	1	0	0	#NULL!	#NULL!	#NULL!	#NULL!	0	14	70.26	0	0	0	365
2916	16	3	1	33.0493	pardo	25.8645	gnc	0	26	0	0	0	38	custodiol	21.2	1	1	0	0	0	#NULL!	#NULL!	#NULL!	#NULL!	0	8	78.95	0	0	0	365
2883	16	3	1	47.2521	pardo	22.151	indet	0	31	0	0	0	49	custodiol	26.1	1	1	1	0	0	#NULL!	#NULL!	#NULL!	#NULL!	0	21	89.07	0	0	0	365
2782	16	3	0	37.9644	pardo	17.1875	has	0	72	0	0	0	65	custodiol	29	1	1	1	0	0	#NULL!	#NULL!	#NULL!	#NULL!	0	6	93.55	0	0	0	365
2894	16	3	1	37.0055	pardo	32.1466	has	0	8	0	0	0	36	custodiol	23.2	1	1	0	0	0	#NULL!	#NULL!	#NULL!	#NULL!	0	6	95.72	0	0	0	365
2943	16	3	1	22.3068	pardo	23.939	gnc	0	19	0	0	0	11	custodiol	23.8	1	1	0	0	0	#NULL!	#NULL!	#NULL!	#NULL!	0	7	106.13	0	0	0	365
858	1	1	0	63.7342	negro	23.8751	drpa	0	108	0	0	0	97	custodiol	21	1	0	0	0	0	#NULL!	#NULL!	#NULL!	#NULL!	0	7	73.5	0	0	0	365
2802	16	3	1	28.2603	negro	21.542	drpa	0	30	0	0	0	43	custodiol	26.1	1	1	1	0	0	#NULL!	#NULL!	#NULL!	#NULL!	0	7	148.58	0	0	0	365
1107	1	1	0	31.474	branco	21.1927	dm	1	12	0	0	0	36	custodiol	24	1	0	0	0	0	#NULL!	#NULL!	#NULL!	#NULL!	0	5	72.99	0	0	0	365
3020	16	3	0	30.8712	branco	19.9219	indet	0	21	1	0	0	29	custodiol	21.1	1	1	1	0	0	#NULL!	#NULL!	#NULL!	#NULL!	0	11	66.91	0	0	0	365
430	1	1	1	46.8685	pardo	24.0569	gnc	0	17	0	0	0	34	custodiol	26	1	0	0	0	0	#NULL!	#NULL!	#NULL!	#NULL!	0	5	51.77	0	0	0	365
2631	15	3	1	59.9014	pardo	23.0469	has	0	23	0	0	0	91	custodiol	25.3	1	0	0	0	0	#NULL!	#NULL!	#NULL!	#NULL!	0	11	81.5	0	0	0	365
2761	15	3	1	39.5205	pardo	26.6097	indet	0	211	0	0	0	43	custodiol	22.6	1	1	0	0	0	#NULL!	#NULL!	#NULL!	#NULL!	0	7	83.81	0	0	0	365
2808	16	3	0	36.3644	pardo	25.7778	indet	0	17	0	0	0	54	custodiol	21.9	1	1	1	0	0	#NULL!	#NULL!	#NULL!	#NULL!	0	8	64.37	0	0	0	365
4085	3	1	1	52.526	branco	28.9262	drpa	0	17	0	0	0	61	custodiol	28	0	0	0	0	0	#NULL!	#NULL!	#NULL!	#NULL!	0	12	41.07	0	0	0	365
4097	3	1	1	32.5726	branco	25.9787	gnc	0	16	0	0	0	27	custodiol	25	0	0	0	0	0	#NULL!	#NULL!	#NULL!	#NULL!	0	15	57.24	0	0	0	365
4123	3	1	1	49.2	branco	30.111	has	0	64	0	0	0	55	custodiol	26.25	0	0	0	0	0	#NULL!	#NULL!	#NULL!	#NULL!	0	6	63.98	0	0	0	365
4141	3	1	1	26.4822	branco	29.1814	has	0	6	0	0	0	30	custodiol	23.4	0	0	0	0	0	#NULL!	#NULL!	#NULL!	#NULL!	0	17	68.62	0	0	0	365
3998	3	1	1	69.9205	branco	25.8946	has	0	107.7	0	0	0	90	custodiol	21.5	0	0	0	0	0	#NULL!	#NULL!	#NULL!	#NULL!	0	9	74.16	0	0	0	365
4046	3	1	1	39.1534	branco	34.4753	urol	0	21.15	0	0	0	46	custodiol	22.25	0	0	0	0	0	#NULL!	#NULL!	#NULL!	#NULL!	0	6	74.88	0	0	0	365
4001	3	1	1	54.1151	branco	24.3531	has	0	43.6	0	0	0	52	custodiol	28.4	0	0	0	0	0	#NULL!	#NULL!	#NULL!	#NULL!	0	7	75.64	0	0	0	365
4137	3	1	1	45.9315	branco	22.6627	gnc	0	34	0	0	0	46	custodiol	21	0	0	0	0	0	#NULL!	#NULL!	#NULL!	#NULL!	0	13	96.89	0	0	0	365
4133	3	1	0	40.5562	branco	20.1247	gnc	0	58	0	0	0	42	custodiol	24	1	0	0	0	0	#NULL!	#NULL!	#NULL!	#NULL!	0	8	99.31	0	0	0	365
4004	3	1	0	61.3699	pardo	21.8522	dm	1	47	0	0	0	81	custodiol	25.2	1	0	0	0	0	#NULL!	#NULL!	#NULL!	#NULL!	0	10	62.87	0	1	0	146
3983	3	1	1	39.1616	pardo	26.7755	gnc	0	34	0	0	0	32	custodiol	23.3	0	0	0	0	0	#NULL!	#NULL!	#NULL!	#NULL!	0	16	57.29	0	0	0	365
4130	3	1	1	56.011	pardo	25.4703	drpa	0	13.8	0	0	0	54	custodiol	23	0	0	0	0	0	#NULL!	#NULL!	#NULL!	#NULL!	0	14	58.8	0	0	0	365
4139	3	1	0	30.4849	pardo	19.3962	gnc	0	16.8	0	0	0	19	custodiol	25	1	0	0	0	0	#NULL!	#NULL!	#NULL!	#NULL!	0	8	61.63	0	0	0	365
4058	3	1	0	25.6	pardo	23.533	indet	0	20	0	0	0	36	custodiol	27	0	0	0	0	0	#NULL!	#NULL!	#NULL!	#NULL!	0	7	61.87	0	0	0	365
4128	3	1	1	32.4822	pardo	22.5798	gnc	0	25	0	0	0	28	custodiol	21	0	0	0	0	0	#NULL!	#NULL!	#NULL!	#NULL!	0	8	65.22	0	0	0	365
3988	3	1	1	57.4137	negro	28.7347	dm	1	72.6	0	0	0	82	custodiol	22.1	0	0	0	0	0	#NULL!	#NULL!	#NULL!	#NULL!	0	21	56.59	0	1	0	334
3328	17	3	0	36.7644	branco	18.8271	dm	1	10	0	0	0	37	custodiol	25	1	0	1	1	0	1	1	#NULL!	#NULL!	0	9	72.03	0	0	0	365
170	1	1	1	60.5479	pardo	25.9095	dm	1	112	0	0	1	93	custodiol	28	1	0	0	1	0	1	1	#NULL!	#NULL!	0	7	61.35	0	0	0	365
4030	3	1	0	35.1123	branco	18.6851	gnc	0	14.2	0	1	0	46	custodiol	25.45	1	0	0	0	0	#NULL!	#NULL!	#NULL!	#NULL!	0	21	29.21	0	1	0	304
4134	3	1	1	60.0027	pardo	25.8953	has	0	57	0	0	0	89	custodiol	24	0	0	0	0	0	#NULL!	#NULL!	#NULL!	#NULL!	0	15	92.51	0	0	0	365
186	1	1	1	60.0329	branco	30.6228	has	0	44	0	0	0	66	custodiol	31	1	0	0	0	0	#NULL!	#NULL!	#NULL!	#NULL!	0	7	21.57	0	0	1	228
31	1	1	0	41.4356	branco	#NULL!	outras	0	118	1	0	0	29	custodiol	24	1	0	0	0	0	#NULL!	#NULL!	#NULL!	#NULL!	0	23	27.47	0	0	0	365
925	1	1	0	41.7342	branco	23.2422	gnc	0	30	0	0	0	26	custodiol	23	1	0	0	0	0	#NULL!	#NULL!	#NULL!	#NULL!	0	5	40.01	0	0	0	365
874	1	1	0	49.7096	branco	24	drpa	0	33	0	0	0	61	custodiol	21	1	0	1	0	0	#NULL!	#NULL!	#NULL!	#NULL!	0	5	47.45	0	0	0	365
364	1	1	1	31.0493	branco	23.1983	indet	0	30	0	0	0	38	custodiol	23	1	0	0	0	0	#NULL!	#NULL!	#NULL!	#NULL!	0	5	55.29	0	0	0	365
1069	1	1	0	47.8521	branco	23.7118	drpa	0	8	0	0	0	40	custodiol	21	1	0	0	0	0	#NULL!	#NULL!	#NULL!	#NULL!	0	8	103.54	0	0	0	365
3810	10	1	0	46.2822	branco	#NULL!	gnc	0	60	1	1	0	34	custodiol	21.37	1	0	0	0	0	#NULL!	#NULL!	#NULL!	#NULL!	0	#NULL!	54.05	0	0	0	365
855	1	1	1	54.2849	pardo	25.0567	indet	0	54	0	0	0	57	custodiol	21	0	0	0	0	0	#NULL!	#NULL!	#NULL!	#NULL!	0	5	44.95	0	0	0	365
2660	15	3	0	31.2986	pardo	19.4363	gnc	0	11	0	0	0	50	custodiol	31.6	1	1	0	0	0	#NULL!	#NULL!	#NULL!	#NULL!	0	8	98.03	0	0	0	365
3023	16	3	0	41.4603	pardo	19.1953	indet	0	48	0	0	0	40	custodiol	22.3	1	1	0	0	0	#NULL!	#NULL!	#NULL!	#NULL!	0	23	79.16	0	0	0	365
307	1	1	0	37.6055	branco	19.6283	outras	0	34	0	0	0	52	custodiol	33	1	0	0	1	0	1	1	#NULL!	#NULL!	0	19	29.2	0	0	0	365
130	1	1	1	40.2932	branco	20.2145	indet	0	28	0	0	0	37	custodiol	34	1	0	0	0	0	#NULL!	#NULL!	#NULL!	#NULL!	0	5	38.14	0	0	0	365
1225	1	1	1	67.5562	branco	28.0277	dm	1	34	0	0	0	89	custodiol	37	1	1	0	1	0	1	1	#NULL!	#NULL!	0	7	60.13	0	0	0	365
3708	10	1	0	42.1233	branco	#NULL!	drpa	0	19	0	1	0	64	custodiol	34.92	1	0	0	0	0	#NULL!	#NULL!	#NULL!	#NULL!	0	#NULL!	36.52	0	0	0	365
2607	15	3	0	20.8384	branco	20.1951	gnc	0	22	0	0	0	3	custodiol	27.1	1	0	0	0	0	#NULL!	#NULL!	#NULL!	#NULL!	0	9	45.64	0	0	0	365
980	1	1	0	61.874	pardo	33.8487	outras	0	14	0	1	1	79	custodiol	38	1	0	0	0	0	#NULL!	#NULL!	#NULL!	#NULL!	0	8	51.54	0	0	0	365
2733	15	3	0	56.8411	pardo	32.0513	dm	1	37	0	0	0	73	custodiol	23.5	1	1	0	1	0	1	1	#NULL!	#NULL!	0	9	62.56	0	0	0	365
2739	15	3	0	43.2712	pardo	26.4855	gnc	0	14	0	0	0	39	custodiol	25.2	1	1	0	0	0	#NULL!	#NULL!	#NULL!	#NULL!	0	19	78.16	0	0	0	365
2675	15	3	1	59.2603	pardo	24.0882	dm	1	59	0	0	0	66	custodiol	26.9	1	1	0	1	0	1	1	#NULL!	#NULL!	0	10	81.87	0	0	0	365
2665	15	3	0	24.6466	pardo	16.8802	gnc	0	35	0	0	0	11	custodiol	22.4	1	1	0	0	0	#NULL!	#NULL!	#NULL!	#NULL!	0	8	89.09	0	0	0	365
2646	15	3	1	20.4301	pardo	15.8079	gnc	0	58	0	0	0	5	custodiol	21.5	1	0	0	0	0	#NULL!	#NULL!	#NULL!	#NULL!	0	10	135.44	0	0	0	365
3017	16	3	1	44.9808	negro	23.9361	indet	0	31	0	0	0	58	custodiol	24.8	1	1	1	0	0	#NULL!	#NULL!	#NULL!	#NULL!	0	7	51.54	0	0	0	365
3672	10	1	1	75.589	branco	#NULL!	indet	0	6	0	0	1	99	custodiol	23	0	0	0	0	0	#NULL!	#NULL!	#NULL!	#NULL!	0	#NULL!	29.77	0	0	0	365
11	1	1	1	55.9452	amarelo	27.6601	dm	1	36	0	0	0	71	custodiol	22	0	0	0	0	0	#NULL!	#NULL!	#NULL!	#NULL!	0	4	69.31	0	0	0	365
4002	3	1	0	35.1671	branco	17.7999	gnc	0	66	0	0	0	6	custodiol	31.2	1	0	0	0	0	#NULL!	#NULL!	#NULL!	#NULL!	0	15	0	1	0	0	15
42	1	1	0	41.4521	branco	22.4766	indet	0	8	0	0	1	52	custodiol	25	1	0	0	0	0	#NULL!	#NULL!	#NULL!	#NULL!	0	4	46.4	0	0	0	365
4111	3	1	1	28.2438	branco	21.4141	gnc	0	41	0	0	0	38	custodiol	22	1	0	0	0	0	#NULL!	#NULL!	#NULL!	#NULL!	0	10	30.09	0	0	0	365
3970	3	1	1	66.0959	branco	26.1224	gnc	0	12.8	0	0	0	86	custodiol	26.15	0	0	0	0	0	#NULL!	#NULL!	#NULL!	#NULL!	0	7	48.18	0	0	0	365
4080	3	1	1	44.9945	branco	26.4486	gnc	0	35	0	1	0	50	custodiol	23	1	0	0	0	0	#NULL!	#NULL!	#NULL!	#NULL!	0	19	53.27	0	0	0	365
4021	3	1	1	56.4329	branco	34.2349	indet	0	32.3	0	0	0	45	custodiol	22	0	0	0	0	0	#NULL!	#NULL!	#NULL!	#NULL!	0	18	60.81	0	0	0	365
4154	3	1	1	54.7178	pardo	22.0317	drpa	0	30.8	0	0	0	55	custodiol	26	1	0	0	0	0	#NULL!	#NULL!	#NULL!	#NULL!	0	13	96.89	0	1	0	79
3996	3	1	0	48.8877	pardo	24.7676	dm	1	36	0	0	0	37	custodiol	23	1	0	0	0	0	#NULL!	#NULL!	#NULL!	#NULL!	0	15	0	1	0	0	82
649	1	1	0	64.9534	pardo	22.8624	indet	0	91	0	1	1	98	custodiol	25	1	0	0	0	0	#NULL!	#NULL!	#NULL!	#NULL!	0	7	32.49	0	0	0	365
4039	3	1	1	61.1562	pardo	28.9051	has	0	55	0	0	0	70	custodiol	29	0	0	0	0	0	#NULL!	#NULL!	#NULL!	#NULL!	0	13	32.94	0	0	0	365
4070	3	1	1	57.874	pardo	22.9854	has	0	36	0	0	0	66	custodiol	23	0	0	0	0	0	#NULL!	#NULL!	#NULL!	#NULL!	0	14	61.34	0	0	0	365
1213	1	1	1	53.2466	branco	23.9867	dm	1	19	0	0	1	85	custodiol	27	1	0	0	0	0	#NULL!	#NULL!	#NULL!	#NULL!	0	5	37.17	0	0	1	142
3856	10	1	1	66.6356	branco	#NULL!	indet	0	34	0	0	1	97	custodiol	22.42	0	0	0	0	0	#NULL!	#NULL!	#NULL!	#NULL!	0	#NULL!	51.75	0	1	0	205
3632	10	1	0	52.4959	branco	#NULL!	drpa	0	11	0	0	1	74	custodiol	32.7	1	0	0	0	0	#NULL!	#NULL!	#NULL!	#NULL!	0	#NULL!	15.81	0	0	0	365
12	1	1	1	63.7781	pardo	28.3951	dm	1	7	0	0	1	79	custodiol	26	1	0	1	0	0	#NULL!	#NULL!	#NULL!	#NULL!	0	5	30.24	0	0	0	365
659	1	1	1	42.4932	pardo	22.0408	indet	0	44	1	0	1	62	custodiol	30	1	0	0	0	0	#NULL!	#NULL!	#NULL!	#NULL!	0	5	37.56	0	0	0	365
573	1	1	0	23.2658	negro	23.6244	indet	0	32	1	0	0	63	custodiol	36	1	0	0	1	0	1	1	#NULL!	#NULL!	0	6	50.85	0	0	0	365
834	1	1	1	41.1753	branco	27.9296	has	0	10	0	0	0	61	custodiol	23	1	0	0	1	0	1	1	#NULL!	#NULL!	0	7	30.41	0	0	0	365
1178	1	1	1	43.2301	branco	20.0692	indet	0	57	0	0	0	51	custodiol	41	1	0	0	0	0	#NULL!	#NULL!	#NULL!	#NULL!	0	24	37.15	0	0	0	365
1085	1	1	1	33.274	pardo	21.7051	gnc	0	41	0	0	1	51	custodiol	23	1	1	1	0	0	#NULL!	#NULL!	#NULL!	#NULL!	0	9	23.81	0	0	0	365
665	1	1	0	70.8959	pardo	28.5075	drpa	0	12	0	0	0	99	custodiol	22	1	0	0	0	0	#NULL!	#NULL!	#NULL!	#NULL!	0	5	25.92	0	0	0	365
664	1	1	1	48.4356	negro	32.1799	has	0	50	0	0	0	77	custodiol	34	1	0	0	1	0	1	1	#NULL!	#NULL!	0	7	17.6	0	0	0	365
2745	15	3	1	31.0712	negro	24.7325	indet	0	26	0	0	0	61	custodiol	22	1	1	0	0	0	#NULL!	#NULL!	#NULL!	#NULL!	0	17	30.64	0	0	0	365
463	1	1	1	49.2301	amarelo	27.6817	dm	1	4	0	0	1	61	custodiol	26	1	0	0	0	0	#NULL!	#NULL!	#NULL!	#NULL!	0	6	46.25	0	0	0	365
4008	3	1	1	43.4082	branco	27.7008	has	0	9	0	0	0	61	custodiol	21	0	0	0	0	0	#NULL!	#NULL!	#NULL!	#NULL!	0	20	0	1	0	0	20
4156	3	1	1	46.3151	branco	25.2826	indet	0	32.5	0	0	1	70	custodiol	24	1	0	0	0	0	#NULL!	#NULL!	#NULL!	#NULL!	0	15	34.19	0	1	0	131
4048	3	1	1	55.1233	branco	25.9766	drpa	0	99.6	0	0	1	66	custodiol	24.5	0	0	0	0	0	#NULL!	#NULL!	#NULL!	#NULL!	0	30	38.54	0	0	0	365
84	1	1	1	36.789	pardo	16.6525	indet	0	90	0	0	1	68	custodiol	32	1	0	0	1	0	1	1	#NULL!	#NULL!	0	6	31.06	0	0	0	365
4110	3	1	1	49.8712	branco	24.9108	gnc	0	12	0	0	0	63	custodiol	23	1	0	0	0	0	#NULL!	#NULL!	#NULL!	#NULL!	0	12	58.22	0	0	0	365
500	1	1	1	55.4548	pardo	21.9713	indet	0	9	0	0	1	96	custodiol	24	1	1	1	1	0	1	1	#NULL!	#NULL!	0	8	11.59	0	0	0	365
2852	16	3	1	39.7397	pardo	22.0386	indet	0	81	0	0	0	60	custodiol	21.8	1	1	1	0	0	#NULL!	#NULL!	#NULL!	#NULL!	0	15	57.51	0	0	0	365
1602	11	2	0	59	branco	28.7201	dm	1	13	0	0	1	81	custodiol	34	1	1	0	1	0	1	1	#NULL!	#NULL!	0	14	51.5	0	0	0	365
1060	1	1	0	47.5507	branco	22.1453	outras	0	5	0	0	0	56	custodiol	30	1	0	0	0	0	#NULL!	#NULL!	#NULL!	#NULL!	0	7	31.13	0	0	0	365
2751	15	3	1	35.7534	pardo	21.4109	has	0	65	0	0	0	23	custodiol	21.3	1	1	0	0	0	#NULL!	#NULL!	#NULL!	#NULL!	0	8	109.68	0	0	0	365
584	1	1	1	65.0192	branco	26.8923	indet	0	42	0	0	0	92	custodiol	25	1	0	0	0	0	#NULL!	#NULL!	#NULL!	#NULL!	0	7	32.43	0	0	0	365
3005	16	3	1	56.7562	branco	26.3958	drpa	0	17	0	0	0	59	custodiol	26	1	1	1	0	0	#NULL!	#NULL!	#NULL!	#NULL!	0	6	83.32	0	0	0	365
252	1	1	1	58.2137	branco	22.913	indet	0	36	1	0	0	72	custodiol	26	1	0	0	0	0	#NULL!	#NULL!	#NULL!	#NULL!	0	4	62.97	0	0	0	365
4010	3	1	1	56.3644	branco	28.3266	has	0	23	0	0	0	65	custodiol	30.3	0	0	0	0	0	#NULL!	#NULL!	#NULL!	#NULL!	0	17	38.21	0	0	0	365
4006	3	1	1	33.8301	branco	21.7181	dm	1	19.2	0	0	0	24	custodiol	22	0	0	0	0	0	#NULL!	#NULL!	#NULL!	#NULL!	0	11	83.54	0	0	0	365
2046	9	1	1	55	branco	29.0123	drpa	0	6	0	0	0	77	custodiol	24	0	0	0	0	0	#NULL!	#NULL!	#NULL!	#NULL!	0	11	51.67	0	0	0	365
1875	9	1	0	44	pardo	16.901	outras	0	8	0	0	0	57	custodiol	21	0	0	0	0	0	#NULL!	#NULL!	#NULL!	#NULL!	0	9	105.37	0	0	0	365
1102	1	1	1	32.4274	branco	27.0138	indet	0	15	0	0	0	45	custodiol	36	0	1	0	0	0	#NULL!	#NULL!	#NULL!	#NULL!	0	6	57.74	0	0	0	365
1002	1	1	0	60.0712	branco	26.8889	drpa	0	312	1	0	0	89	custodiol	34	1	0	0	1	0	1	1	#NULL!	#NULL!	0	6	80.09	0	0	0	365
1986	9	1	1	63	branco	25.6327	has	0	46	0	0	0	85	custodiol	21	0	0	0	0	0	#NULL!	#NULL!	#NULL!	#NULL!	0	7	63.97	0	0	0	365
1941	9	1	1	62	branco	26.9896	has	0	14	0	0	0	83	custodiol	28	1	0	0	0	0	#NULL!	#NULL!	#NULL!	#NULL!	0	10	64.42	0	0	0	365
1972	9	1	1	19	pardo	18.0662	gnc	0	4	0	0	0	15	custodiol	21.18	1	1	1	0	0	#NULL!	#NULL!	#NULL!	#NULL!	0	8	79.1	0	0	0	114
1907	9	1	1	44	pardo	34.0203	has	0	25	0	0	0	61	custodiol	23	1	1	0	0	0	#NULL!	#NULL!	#NULL!	#NULL!	0	10	81.21	0	0	0	365
2740	15	3	0	32.1616	pardo	19.5312	gnc	0	19	0	0	0	23	custodiol	25	1	1	0	0	0	#NULL!	#NULL!	#NULL!	#NULL!	0	8	84.51	0	0	0	365
346	1	1	0	65.811	amarelo	19.1111	dm	1	29	0	0	0	91	custodiol	28	1	0	0	1	0	1	1	#NULL!	#NULL!	0	8	50.67	0	0	0	365
1836	9	1	1	40	#NULL!	25.5494	drpa	0	43	0	0	0	56	custodiol	24.19	1	1	1	0	0	#NULL!	#NULL!	#NULL!	#NULL!	0	9	49.35	0	0	0	365
1763	9	1	0	23	branco	22.8516	gnc	0	26	0	0	0	28	custodiol	27	1	1	0	0	0	#NULL!	#NULL!	#NULL!	#NULL!	0	23	57.78	0	0	0	365
1047	1	1	0	35.9151	pardo	33.2986	has	0	10	0	0	0	19	custodiol	26	1	0	0	0	0	#NULL!	#NULL!	#NULL!	#NULL!	0	7	61.2	0	0	0	365
1714	9	1	1	18	negro	20.1092	gnc	0	7	0	0	0	33	custodiol	21	1	1	0	0	0	#NULL!	#NULL!	#NULL!	#NULL!	0	20	101.7	0	0	0	365
1707	9	1	1	52	branco	25.7812	outras	0	32	0	0	0	62	custodiol	25	1	1	0	0	0	#NULL!	#NULL!	#NULL!	#NULL!	0	21	48.81	0	0	0	365
3058	13	2	1	47.8356	branco	25.193	has	0	7.9	0	0	0	60	custodiol	21.3	0	0	0	0	0	#NULL!	#NULL!	#NULL!	#NULL!	0	#NULL!	40.83	0	0	0	365
1844	9	1	1	64	pardo	23.5304	has	0	23	0	#NULL!	0	93	custodiol	29	1	1	0	0	0	#NULL!	#NULL!	#NULL!	#NULL!	0	15	70.57	0	0	0	365
1851	9	1	1	53	negro	29.0688	has	0	24	0	0	0	87	custodiol	22	0	0	0	0	0	#NULL!	#NULL!	#NULL!	#NULL!	0	12	79.54	0	0	0	365
1926	9	1	0	54	pardo	22.5215	gnc	0	20	0	0	1	87	custodiol	21	1	1	1	0	0	#NULL!	#NULL!	#NULL!	#NULL!	0	14	51.19	0	0	0	365
219	1	1	1	61.0356	branco	24.7475	indet	0	5	0	0	1	94	custodiol	28	1	1	0	0	0	#NULL!	#NULL!	#NULL!	#NULL!	0	8	41.39	0	0	0	365
1989	9	1	0	38	pardo	18.6667	has	0	16	0	0	0	49	custodiol	36.43	1	1	1	0	0	#NULL!	#NULL!	#NULL!	#NULL!	0	30	0	1	0	0	69
414	1	1	1	43.6192	pardo	17.6708	indet	0	9	0	0	0	71	custodiol	30	1	0	0	0	0	#NULL!	#NULL!	#NULL!	#NULL!	0	4	66.54	0	0	0	365
1878	9	1	1	40	pardo	19.8839	outras	0	34	1	0	0	44	custodiol	25	1	0	0	0	0	#NULL!	#NULL!	#NULL!	#NULL!	0	8	148.57	0	0	0	365
740	1	1	1	61.2986	branco	34.528	dm	1	11	0	0	1	86	custodiol	24	1	0	0	1	0	1	1	#NULL!	#NULL!	0	5	43.73	0	0	0	365
1142	1	1	1	68.5041	branco	25.6055	gnc	0	28	0	0	0	81	custodiol	22	1	0	0	0	0	#NULL!	#NULL!	#NULL!	#NULL!	0	7	53.37	0	0	0	365
89	1	1	1	65.5315	pardo	27.1349	has	0	12	0	0	1	88	custodiol	23	1	0	0	1	0	1	1	#NULL!	#NULL!	0	7	25.87	0	0	0	365
1741	9	1	1	51	pardo	31.7956	dm	1	11	0	0	0	60	custodiol	28	1	1	1	0	0	#NULL!	#NULL!	#NULL!	#NULL!	0	12	15.76	0	0	0	365
1998	9	1	0	60	pardo	24.9581	has	0	29	0	0	0	80	custodiol	25.3	1	0	1	0	0	#NULL!	#NULL!	#NULL!	#NULL!	0	11	44.55	0	0	0	365
1720	9	1	0	58	negro	19.8413	outras	0	36	0	0	0	92	custodiol	23	1	1	0	0	0	#NULL!	#NULL!	#NULL!	#NULL!	0	12	37.86	0	0	0	365
1976	9	1	1	45	negro	26.1246	has	0	36	0	0	0	72	custodiol	33	1	1	0	0	0	#NULL!	#NULL!	#NULL!	#NULL!	0	18	42.77	0	0	0	365
1845	9	1	0	50	negro	20.202	dm	1	24	0	0	0	77	custodiol	30	1	1	0	0	0	#NULL!	#NULL!	#NULL!	#NULL!	0	12	50.65	0	0	0	365
1731	9	1	1	32	negro	32.3265	has	0	34	0	0	0	41	custodiol	28	1	0	0	0	0	#NULL!	#NULL!	#NULL!	#NULL!	0	11	76.5	0	0	0	365
1136	1	1	0	57.4548	pardo	26.9531	indet	0	50	0	0	1	72	custodiol	26	1	0	0	1	0	1	1	#NULL!	#NULL!	0	6	9.9	0	0	0	365
143	1	1	1	48.8	pardo	23.7387	dm	1	15	0	0	0	49	custodiol	27	1	0	0	0	0	#NULL!	#NULL!	#NULL!	#NULL!	0	5	30.12	0	0	0	365
1979	9	1	0	45	negro	21.5139	has	0	57	0	0	0	72	custodiol	21	1	1	1	0	0	#NULL!	#NULL!	#NULL!	#NULL!	0	8	52.46	0	0	0	365
361	1	1	1	47.9671	branco	31.3146	has	0	36	0	0	1	76	custodiol	38	1	0	0	0	0	#NULL!	#NULL!	#NULL!	#NULL!	0	5	24.77	0	0	0	365
1050	1	1	1	30.7534	branco	28.089	outras	0	1	0	0	0	28	custodiol	39	1	0	1	0	0	#NULL!	#NULL!	#NULL!	#NULL!	0	7	28.8	0	0	0	365
1033	1	1	1	44.6055	branco	#NULL!	indet	0	37	0	0	1	61	custodiol	28	1	0	0	0	0	#NULL!	#NULL!	#NULL!	#NULL!	0	7	34.98	0	0	0	365
1997	9	1	1	48	branco	38.8571	gnc	0	27	0	0	1	74	custodiol	22	1	1	0	0	0	#NULL!	#NULL!	#NULL!	#NULL!	0	14	46.65	0	0	0	365
1946	9	1	1	57	negro	28.5467	has	0	24	0	0	0	95	custodiol	23	1	1	1	0	0	#NULL!	#NULL!	#NULL!	#NULL!	0	10	44.37	0	0	0	365
948	1	1	0	51.1644	branco	19.5312	has	0	22	0	0	0	77	custodiol	30	1	0	0	0	0	#NULL!	#NULL!	#NULL!	#NULL!	0	7	48.3	0	0	0	365
1805	9	1	0	52	branco	22.6562	has	0	108	0	0	0	76	custodiol	25	1	1	0	0	0	#NULL!	#NULL!	#NULL!	#NULL!	0	9	104.8	0	0	0	365
1772	9	1	1	53	negro	19.7897	has	0	96	0	0	1	84	custodiol	26.33	1	1	0	0	0	#NULL!	#NULL!	#NULL!	#NULL!	0	36	56.17	0	0	0	365
1813	9	1	0	22	branco	19.1467	has	0	23	0	0	0	8	custodiol	24	0	0	0	0	0	#NULL!	#NULL!	#NULL!	#NULL!	0	11	79.9	0	0	0	365
1801	9	1	0	45	branco	25	gnc	0	84	0	0	0	42	custodiol	31	1	0	1	0	0	#NULL!	#NULL!	#NULL!	#NULL!	0	9	45.26	0	0	0	365
1968	9	1	0	48	pardo	19.9219	outras	0	15	0	0	0	37	custodiol	22.15	0	0	0	0	0	#NULL!	#NULL!	#NULL!	#NULL!	0	8	75.61	0	0	0	365
1843	9	1	1	49	branco	30.8642	dm	1	63	0	0	0	59	custodiol	28	1	1	0	0	0	#NULL!	#NULL!	#NULL!	#NULL!	0	9	78.41	0	0	0	365
1819	9	1	0	61	branco	19.5556	drpa	0	21	0	0	1	70	custodiol	21	1	1	0	0	0	#NULL!	#NULL!	#NULL!	#NULL!	0	24	54.14	0	0	0	365
1883	9	1	1	48	pardo	24.7676	has	0	36	0	0	0	46	custodiol	22.35	1	1	1	0	0	#NULL!	#NULL!	#NULL!	#NULL!	0	14	30.75	0	0	0	365
3065	13	2	1	59.8904	branco	22.2291	indet	0	23.9	0	0	0	77	custodiol	23	0	0	0	0	0	#NULL!	#NULL!	#NULL!	#NULL!	0	#NULL!	33.24	0	0	0	365
1962	9	1	1	63	branco	27.0993	dm	1	16	0	0	0	85	custodiol	25.2	1	0	1	0	0	#NULL!	#NULL!	#NULL!	#NULL!	0	9	30.74	0	0	0	365
1927	9	1	0	44	pardo	22.6562	has	0	74	0	0	0	28	custodiol	23	0	0	0	0	0	#NULL!	#NULL!	#NULL!	#NULL!	0	10	77.76	0	0	0	365
3052	13	2	1	60.0877	branco	21.7993	dm	1	31.8	0	0	0	72	custodiol	22	1	1	0	0	0	#NULL!	#NULL!	#NULL!	#NULL!	0	#NULL!	65.29	0	0	0	365
3176	13	2	1	39.4877	branco	22.4088	indet	0	20.6	0	0	0	28	custodiol	22.1	1	0	1	0	0	#NULL!	#NULL!	#NULL!	#NULL!	0	#NULL!	70.46	0	0	0	365
1708	9	1	1	45	branco	26.5432	has	0	16	0	0	0	35	custodiol	32	1	1	0	0	0	#NULL!	#NULL!	#NULL!	#NULL!	0	15	60.25	0	0	0	365
1261	2	1	0	51	branco	32.1663	drpa	0	48	0	0	0	67	custodiol	29	0	0	0	1	1	4	2	4	2	4	11	79.33	0	0	0	365
642	1	1	1	38.8027	negro	22.6474	indet	0	152	0	0	0	60	custodiol	35	1	0	0	1	1	8	3	8	3	8	24	63.5	0	0	0	365
25	1	1	1	42.5425	branco	21.3839	indet	0	110	0	0	0	35	custodiol	32	1	0	0	1	1	14	7	14	7	14	18	40.81	0	0	0	365
1113	1	1	0	32.8685	branco	32.9599	has	0	84	0	0	1	34	custodiol	33	1	1	0	1	1	4	1	4	1	4	11	34.07	0	0	0	365
3276	17	3	0	53.9836	pardo	25.3444	indet	0	72	0	0	1	56	custodiol	31	1	0	1	1	1	10	6	10	6	10	22	33.6	0	0	0	365
678	1	1	1	55.3425	branco	25.0995	dm	1	66	0	0	1	85	custodiol	21	1	0	0	1	1	5	3	5	3	5	8	43.99	0	0	0	365
348	1	1	1	42.1671	branco	29.0533	drpa	0	6	0	0	0	63	custodiol	23	1	0	0	1	1	3	1	3	1	3	8	21.96	0	0	0	365
1242	1	1	1	40.0411	negro	24.4141	drpa	0	47	0	0	0	75	custodiol	40	1	0	0	1	1	5	3	5	3	5	9	33.43	0	0	0	365
4098	3	1	0	49.2603	branco	32.9045	gnc	0	88	1	0	1	71	custodiol	27	1	0	0	1	1	26	4	26	4	26	34	0	1	0	0	177
4045	3	1	1	56.5425	branco	26.09	outras	0	12	0	0	1	70	custodiol	23.25	1	0	0	1	1	3	2	3	2	3	32	19.14	0	0	0	365
4015	3	1	0	58.1781	pardo	31.4134	drpa	0	75	0	0	1	88	custodiol	24.55	1	0	0	1	1	16	5	16	5	16	32	14.11	0	1	0	108
5	1	1	1	50.3014	negro	22.2041	has	0	132	1	0	1	82	custodiol	40	1	0	1	1	1	22	8	22	8	22	27	36.91	0	0	0	365
399	1	1	1	70.3507	branco	32.7186	dm	1	48	0	0	0	97	custodiol	31	0	0	0	1	1	6	3	6	3	6	11	8.77	0	0	0	365
433	1	1	1	22.5918	branco	18.2857	gnc	0	16	0	0	0	16	custodiol	34	1	0	0	1	1	10	3	10	3	10	21	60.46	0	0	0	365
434	1	1	1	22.5918	branco	18.2857	gnc	0	27	0	0	0	16	custodiol	34	1	0	0	1	1	10	4	10	4	10	21	60.46	0	0	0	365
3863	10	1	1	61.989	branco	#NULL!	indet	0	12	0	0	1	88	custodiol	22.63	1	0	0	1	1	#NULL!	#NULL!	#NULL!	#NULL!	#NULL!	#NULL!	24.17	0	0	0	365
3912	10	1	0	28.0959	branco	#NULL!	indet	0	60	0	0	0	65	custodiol	30	0	0	0	1	1	#NULL!	#NULL!	#NULL!	#NULL!	#NULL!	#NULL!	61.41	0	0	0	365
3718	10	1	0	36.7315	branco	#NULL!	has	0	9	0	0	0	50	custodiol	26.75	0	0	0	1	1	#NULL!	#NULL!	#NULL!	#NULL!	#NULL!	#NULL!	114.81	0	0	0	365
210	1	1	1	31.1425	pardo	25.5922	indet	0	102	1	0	1	57	custodiol	23	1	0	1	1	1	38	13	38	13	38	39	0	1	0	0	48
1053	1	1	1	66.9808	pardo	19.2042	dm	1	24	0	0	0	91	custodiol	29	1	0	0	1	1	14	4	14	4	14	34	51.63	0	0	0	365
3832	10	1	1	61.6685	pardo	#NULL!	dm	1	62	0	0	0	83	custodiol	24.55	0	0	0	1	1	#NULL!	#NULL!	#NULL!	#NULL!	#NULL!	#NULL!	42.38	0	0	0	365
2709	15	3	1	50.1425	pardo	21.9076	indet	0	144	0	0	0	51	custodiol	31.2	1	1	0	1	1	40	17	40	17	40	80	42.88	0	0	0	365
2764	15	3	0	23.4384	pardo	22.2222	indet	0	12	0	0	0	22	custodiol	25.7	1	1	0	1	1	12	3	12	3	12	28	63.45	0	0	0	365
2649	15	3	1	41.9918	pardo	23.8754	has	0	22	0	0	0	59	custodiol	22.3	1	0	0	1	1	10	6	10	6	10	30	92.43	0	0	0	365
2710	15	3	1	60.2137	pardo	23.7118	dm	1	84	0	0	0	75	custodiol	27.8	1	1	0	1	1	7	6	7	6	7	33	96.95	0	0	0	365
3403	0	1	1	55.6411	negro	16.4644	has	0	113	0	0	0	94	custodiol	24	1	1	0	1	1	16	8	16	8	16	24	68.32	0	0	0	365
501	1	1	1	56.8795	negro	28.5705	outras	0	24	0	0	0	92	custodiol	24	1	0	0	1	1	24	10	24	10	24	31	37.19	0	0	0	365
2768	16	3	1	73.5863	branco	22.68	dm	1	18	0	0	0	96	custodiol	25	1	1	1	1	1	12	5	12	5	12	25	88.26	0	1	0	87
603	1	1	1	32.8685	branco	20.3573	indet	0	66	0	0	0	24	custodiol	32	0	0	0	1	1	7	3	7	3	7	13	35.26	0	0	0	365
164	1	1	0	66.0822	branco	16.8475	gnc	0	39	0	0	0	92	custodiol	28	1	0	0	1	1	6	3	6	3	6	13	63.18	0	0	0	365
2722	15	3	0	39.8411	pardo	26.4855	indet	0	44	0	0	0	60	custodiol	22.5	1	1	0	1	1	12	7	12	7	12	25	0	1	0	0	31
2928	16	3	1	72.2137	pardo	23.7716	dm	1	36	0	0	0	97	custodiol	21.5	1	1	1	1	1	7	2	7	2	7	16	28.81	0	1	0	326
1208	1	1	0	34.8849	pardo	21.7865	dm	1	3	1	0	0	37	custodiol	32	1	0	0	1	1	8	2	8	2	8	14	34.47	0	0	0	365
337	1	1	0	42.6603	pardo	20.3402	indet	0	38	0	0	0	45	custodiol	22	1	0	0	1	1	2	1	2	1	2	9	49.86	0	0	0	365
1076	1	1	0	54.1452	pardo	25.6373	gnc	0	204	0	0	0	71	custodiol	30	1	0	0	1	1	9	4	9	4	9	13	57.45	0	0	0	365
154	1	1	1	59.3507	pardo	#NULL!	dm	1	13	0	0	0	84	custodiol	21	0	0	0	1	1	11	3	11	3	11	30	80.84	0	0	0	365
2729	15	3	0	40.2356	pardo	30.8642	gnc	0	60	1	0	0	57	custodiol	22.1	1	1	0	1	1	10	6	10	6	10	19	51.19	0	0	0	365
2625	15	3	0	39.3808	pardo	22.3765	indet	0	15	0	0	0	55	custodiol	24	1	1	0	1	1	6	4	6	4	6	16	51.5	0	0	0	365
2612	15	3	1	31.9726	pardo	30.1194	has	0	44	0	0	0	48	custodiol	27.5	1	0	0	1	1	14	6	14	6	14	34	52.21	0	0	0	365
2712	15	3	1	63.8932	pardo	29.7521	indet	0	32	0	0	0	96	custodiol	29.4	1	1	0	1	1	7	6	7	6	7	15	52.76	0	0	0	365
2604	15	3	1	40.5123	pardo	23.3556	has	0	36	0	0	0	48	custodiol	30.3	1	0	1	1	1	81	9	81	9	81	81	57.2	0	0	0	365
2754	15	3	1	34.7644	pardo	22.8374	indet	0	9	0	0	0	44	custodiol	23.6	1	1	0	1	1	2	2	2	2	2	8	59.56	0	0	0	365
2705	15	3	1	55.1726	pardo	23.8751	has	0	24	0	0	0	66	custodiol	24.3	1	1	0	1	1	9	2	9	2	9	28	61.35	0	0	0	365
2599	15	3	1	76.7616	pardo	26.5731	has	0	14	0	0	0	99	custodiol	28.6	1	1	0	1	1	11	3	11	3	11	29	72.4	0	0	0	365
2756	15	3	0	51.4603	pardo	28.3266	drpa	0	69	0	0	0	68	custodiol	22.6	1	1	0	1	1	17	9	17	9	17	30	73.79	0	0	0	365
2668	15	3	1	57.4164	pardo	22.571	drpa	0	28	0	0	0	85	custodiol	28.8	1	1	0	1	1	8	6	8	6	8	18	73.91	0	0	0	365
2759	15	3	0	48.737	pardo	24.977	gnc	0	45	0	0	0	47	custodiol	26	1	1	0	1	1	12	8	12	8	12	19	75.22	0	0	0	365
2636	15	3	1	35.3507	pardo	22.5981	gnc	0	19	0	0	0	44	custodiol	27.4	1	0	0	1	1	6	2	6	2	6	16	77.68	0	0	0	365
2730	15	3	0	59.6767	pardo	18.662	indet	0	20	0	0	0	78	custodiol	27	1	1	0	1	1	2	1	2	1	2	12	80.31	0	0	0	365
2600	15	3	1	45.4438	pardo	25.3444	indet	0	22	0	0	0	56	custodiol	24.7	1	0	0	1	1	14	5	14	5	14	34	80.39	0	0	0	365
2695	15	3	1	58.2986	pardo	31.5886	dm	1	35	0	0	0	68	custodiol	25.3	1	1	0	1	1	8	6	8	6	8	28	82.42	0	0	0	365
2696	15	3	1	53.2767	pardo	30.0781	dm	1	38	0	0	0	73	custodiol	26.7	1	1	0	1	1	9	5	9	5	9	21	85.38	0	0	0	365
2619	15	3	1	36.0438	pardo	20.7157	indet	0	47	1	0	0	52	custodiol	21.8	1	0	0	1	1	8	5	8	5	8	18	85.88	0	0	0	365
2608	15	3	0	46.4	pardo	20.7198	indet	0	156	1	0	0	66	custodiol	22.3	1	0	0	1	1	13	9	13	9	13	24	88.17	0	0	0	365
2735	15	3	1	31.7178	pardo	22.2222	indet	0	21	0	0	0	42	custodiol	29	1	1	0	1	1	5	2	5	2	5	14	88.53	0	0	0	365
2629	15	3	0	28.5973	pardo	19.7239	gnc	0	7	0	0	0	50	custodiol	22.2	1	0	0	1	1	3	2	3	2	3	13	99.91	0	0	0	365
2687	15	3	0	48.5315	pardo	23.4221	gnc	0	9	1	0	0	44	custodiol	26.8	1	1	0	1	1	99	1	99	1	99	16	102.07	0	0	0	365
2618	15	3	0	62.0082	pardo	24.5268	outras	0	60	0	0	0	91	custodiol	22.2	1	0	0	1	1	15	8	15	8	15	20	111.62	0	0	0	365
2635	15	3	0	31.0877	pardo	17.7999	drpa	0	11	0	0	0	65	custodiol	22.4	1	0	0	1	1	10	8	10	8	10	23	115.38	0	0	0	365
2863	16	3	1	24.0767	pardo	29.0698	gnc	0	48	0	0	0	32	custodiol	26.6	1	1	1	1	1	7	2	7	2	7	13	36.37	0	0	0	365
2915	16	3	1	39.9425	pardo	27.0416	gnc	0	39	0	0	0	46	custodiol	28.2	1	1	1	1	1	4	1	4	1	4	14	49.37	0	0	0	365
2796	16	3	0	53.6411	pardo	23.1009	indet	0	24	0	1	0	79	custodiol	27.1	1	1	1	1	1	4	1	4	1	4	19	51.32	0	0	0	365
2825	16	3	1	72.0301	pardo	18.2868	has	0	81	0	0	0	95	custodiol	23	1	1	1	1	1	1	2	1	2	1	21	66.7	0	0	0	365
2823	16	3	1	27.0356	pardo	24.3911	indet	0	17	0	0	0	32	custodiol	21.9	1	1	1	1	1	3	1	3	1	3	8	68.35	0	0	0	365
2882	16	3	1	21.1151	pardo	19.5717	indet	0	17	0	0	0	24	custodiol	21	1	1	1	1	1	23	13	23	13	23	29	71.25	0	0	0	365
2962	16	3	1	55.2356	pardo	24.0346	has	0	43	0	1	0	75	custodiol	26.4	1	1	1	1	1	10	2	10	2	10	17	95.66	0	0	0	365
2848	16	3	0	37.6548	pardo	26.7532	gnc	0	48	0	0	0	24	custodiol	24.3	1	1	0	1	1	11	7	11	7	11	17	110.18	0	0	0	365
2716	15	3	1	44.1808	negro	20.3244	gnc	0	36	1	0	0	63	custodiol	22.9	1	1	0	1	1	4	2	4	2	4	38	76.81	0	1	0	109
2955	16	3	1	38.2521	negro	30.3126	indet	0	108	0	0	0	67	custodiol	25.3	1	1	1	1	1	3	1	3	1	3	12	62.3	0	0	0	365
2917	16	3	1	51.0548	negro	23.7253	dm	1	27	0	0	0	84	custodiol	26.1	1	1	1	1	1	13	5	13	5	13	31	66.92	0	0	0	365
155	1	1	0	41.2082	branco	23.4509	gnc	0	7	0	0	0	39	custodiol	22	1	0	0	1	1	3	2	3	2	3	10	94.28	0	0	0	365
3295	17	3	0	37.3233	branco	19.0443	indet	0	6	0	0	0	59	custodiol	38	1	0	1	1	1	2	1	2	1	2	9	57.56	0	0	0	365
2713	15	3	1	47.3178	pardo	24.3827	gnc	0	23	0	0	0	43	custodiol	29	1	1	0	1	1	17	6	17	6	17	19	79.34	0	0	0	365
4116	3	1	1	26.3699	pardo	27.7323	gnc	0	37	0	0	0	24	custodiol	26	0	0	0	1	1	#NULL!	#NULL!	#NULL!	#NULL!	#NULL!	6	49.35	0	0	0	365
3977	3	1	1	49.8192	branco	29.7521	has	0	36.6	0	0	0	74	custodiol	28	0	0	0	1	1	5	3	5	3	5	16	79.71	0	1	0	321
4119	3	1	1	47.3699	branco	31.3972	drpa	0	29	0	0	0	63	custodiol	23	1	1	0	1	1	13	2	13	2	13	21	33.57	0	0	0	365
4114	3	1	0	43.8548	branco	25.2994	indet	0	38	1	0	0	49	custodiol	21	1	0	0	1	1	20	11	20	11	20	31	36.34	0	0	0	365
4052	3	1	1	45.2164	branco	26.7036	outras	0	64	0	0	0	40	custodiol	21	0	0	0	1	1	4	1	4	1	4	22	51.58	0	0	0	365
4069	3	1	1	37.126	branco	33.4124	dm	1	22.3	0	0	0	24	custodiol	22.45	0	0	0	1	1	#NULL!	#NULL!	#NULL!	#NULL!	#NULL!	14	63.67	0	0	0	365
4073	3	1	1	47.6877	branco	20.976	indet	0	40	0	0	0	52	custodiol	28	0	0	0	1	1	14	6	14	6	14	32	74.21	0	0	0	365
4087	3	1	1	41.2466	branco	24.6097	has	0	37.4	0	0	0	45	custodiol	25.1	1	0	0	1	1	#NULL!	#NULL!	#NULL!	#NULL!	#NULL!	7	110.2	0	0	0	365
4009	3	1	1	61.1863	pardo	28.4053	gnc	0	43.8	0	0	0	64	custodiol	21.3	0	0	0	1	1	3	1	3	1	3	17	53.77	0	0	0	365
4064	3	1	0	30.0192	pardo	18.026	indet	0	98	0	1	0	19	custodiol	25	1	0	0	1	1	3	2	3	2	3	11	59.39	0	0	0	365
139	1	1	0	66.4575	pardo	26.0146	dm	1	84	0	1	0	93	custodiol	21	1	0	0	1	1	2	2	2	2	2	7	23.05	0	0	0	365
4028	3	1	0	34.4877	branco	22.2137	outras	0	60.5	0	0	0	40	custodiol	28	1	0	0	1	1	5	2	5	2	5	17	46.71	0	0	0	365
2611	15	3	1	48.5425	pardo	27.31	has	0	17	0	0	0	69	custodiol	24.1	1	0	0	1	1	10	5	10	5	10	25	50.01	0	0	0	365
1667	11	2	0	50	branco	40.6805	has	0	30	0	0	0	79	custodiol	32	1	1	0	1	1	2	1	2	1	2	30	41.54	0	0	0	365
3330	17	3	1	43.7425	pardo	22.7732	indet	0	48	0	0	0	47	custodiol	21	1	0	1	1	1	9	4	9	4	9	16	66.48	0	0	0	365
421	1	1	0	54.4795	branco	23.7387	indet	0	20	0	0	1	73	custodiol	22	1	1	1	1	1	29	9	29	9	29	40	18.48	0	0	0	365
1075	1	1	1	54.8055	branco	34.626	has	0	96	0	0	1	67	custodiol	29	1	0	0	1	1	9	4	9	4	9	13	25.42	0	0	0	365
2824	16	3	1	61.6986	pardo	29.8659	dm	1	42	0	0	0	78	custodiol	22.4	1	1	1	1	1	3	2	3	2	3	7	49.29	0	1	0	320
616	1	1	1	61.4384	pardo	30.1194	has	0	71	0	1	0	81	custodiol	30	1	0	0	1	1	7	4	7	4	7	13	41.56	0	0	0	365
483	1	1	0	21.2466	pardo	19.7133	indet	0	28	0	0	0	30	custodiol	24	1	0	0	1	1	10	4	10	4	10	26	49.2	0	0	0	365
198	1	1	1	57.6822	pardo	25.9959	has	0	40	0	0	0	72	custodiol	23	0	0	0	1	1	4	3	4	3	4	9	51.53	0	0	0	365
812	1	1	0	32.4027	pardo	26.2227	indet	0	74	0	0	0	40	custodiol	33	1	0	0	1	1	11	4	11	4	11	17	54.09	0	0	0	365
998	1	1	1	32.663	negro	#NULL!	indet	0	96	0	0	0	41	custodiol	30	1	0	0	1	1	34	12	34	12	34	39	44.33	0	0	1	175
589	1	1	1	47.8575	negro	25.5354	indet	0	18	0	0	0	70	custodiol	25	1	0	0	1	1	65	1	65	1	65	9	51.19	0	0	0	365
3640	10	1	1	54.4356	#NULL!	#NULL!	dm	1	8	0	0	1	78	custodiol	31.78	1	0	0	1	1	#NULL!	#NULL!	#NULL!	#NULL!	#NULL!	#NULL!	29.39	0	0	0	365
3610	10	1	1	79.5973	branco	#NULL!	dm	1	6	0	0	1	100	custodiol	26.72	0	0	0	1	1	#NULL!	#NULL!	#NULL!	#NULL!	#NULL!	#NULL!	40.21	0	1	0	115
707	1	1	1	56.0795	branco	24.5675	indet	0	48	0	0	0	82	custodiol	24	1	0	0	1	1	6	4	6	4	6	10	60.96	0	0	0	365
36	1	1	1	51.9945	branco	28.8147	has	0	72	0	0	0	47	custodiol	28	1	0	0	1	1	6	2	6	2	6	9	74.32	0	0	0	365
2662	15	3	1	60.1397	pardo	21.5645	indet	0	27	1	0	0	77	custodiol	22.7	1	1	0	1	1	38	25	38	25	38	46	0	1	0	0	39
2702	15	3	0	57.8247	pardo	23.7253	has	0	105	0	0	0	82	custodiol	21.9	1	1	0	1	1	4	2	4	2	4	12	70.57	0	0	1	42
741	1	1	1	48.9178	pardo	#NULL!	indet	0	117	0	0	1	58	custodiol	29	1	0	0	1	1	13	4	13	4	13	#NULL!	19.49	0	1	0	73
2615	15	3	1	55.6658	pardo	29.34	has	0	48	0	1	1	62	custodiol	22.1	1	0	0	1	1	66	15	66	15	66	85	47.57	0	0	0	365
2738	15	3	1	31.9151	pardo	26.1286	drpa	0	33	0	0	0	23	custodiol	28.2	1	1	0	1	1	25	12	25	12	25	33	56.2	0	0	0	365
2605	15	3	1	66.6493	pardo	25.7812	outras	0	41	0	0	0	91	custodiol	21.8	1	0	0	1	1	14	7	14	7	14	24	69.27	0	0	0	365
2743	15	3	1	31.1973	pardo	18.3391	gnc	0	122	0	0	0	22	custodiol	27.2	1	1	0	1	1	5	3	5	3	5	11	72.6	0	0	0	365
2674	15	3	0	28.9726	pardo	20.9321	dm	1	15	0	0	0	13	custodiol	23.6	1	1	0	1	1	7	5	7	5	7	24	86.42	0	0	0	365
599	1	1	1	57.8932	negro	24.1633	indet	0	58	0	0	0	86	custodiol	21	1	0	0	1	1	13	6	13	6	13	18	58.68	0	0	0	365
1131	1	1	0	67.5068	pardo	#NULL!	outras	0	90	0	0	0	92	custodiol	28	1	0	0	1	1	3	2	3	2	3	13	51.16	0	0	0	365
2698	15	3	0	53.3973	pardo	30.4272	gnc	0	18	0	0	1	72	custodiol	22.7	1	1	0	1	1	5	3	5	3	5	46	57.11	0	0	0	365
3971	3	1	1	66.5068	branco	31.4359	dm	1	49	0	0	0	81	custodiol	25	0	0	0	1	1	7	4	7	4	7	49	16.37	0	1	0	50
4083	3	1	1	35.5096	branco	29.0659	indet	0	37	0	0	0	37	custodiol	30	0	0	0	1	1	24	7	24	7	24	30	18.66	0	0	0	365
4036	3	1	1	50.6411	branco	23.5938	drpa	0	16	0	0	1	67	custodiol	24	1	0	0	1	1	6	4	6	4	6	25	30.8	0	0	0	365
3994	3	1	0	28.6493	branco	19.563	indet	0	59	0	0	0	13	custodiol	25.3	0	0	0	1	1	5	2	5	2	5	26	48.26	0	0	0	365
4104	3	1	0	54.1945	branco	19.1746	gnc	0	24	0	0	0	60	custodiol	24	0	0	0	1	1	4	2	4	2	4	9	63.73	0	0	0	365
4109	3	1	0	60.8274	pardo	25.8448	dm	1	94	0	0	0	71	custodiol	31.5	0	0	0	1	1	5	4	5	4	5	16	32.96	0	0	0	365
509	1	1	1	67.3836	branco	31.8773	gnc	0	29	0	0	1	94	custodiol	35	1	0	0	1	1	4	2	4	2	4	34	36.28	0	0	0	365
134	1	1	1	36.337	branco	24.6755	outras	0	33	0	0	0	46	custodiol	27	1	0	0	1	1	8	3	8	3	8	11	50.27	0	0	0	365
3604	10	1	1	62.2521	branco	#NULL!	dm	1	5	0	0	1	93	custodiol	28.57	0	0	0	1	1	#NULL!	#NULL!	#NULL!	#NULL!	#NULL!	#NULL!	55.28	0	0	0	365
503	1	1	0	39.2521	pardo	23.4375	indet	0	6	0	0	1	70	custodiol	26	1	0	0	1	1	2	1	2	1	2	7	51.54	0	0	1	91
275	1	1	1	39.4493	pardo	22.6667	indet	0	68	0	0	1	45	custodiol	24	1	1	1	1	1	6	4	6	4	6	14	17.45	0	0	0	365
459	1	1	1	48.474	pardo	23.5294	dm	1	17	0	0	1	69	custodiol	25	1	0	0	1	1	8	4	8	4	8	11	47.85	0	0	0	365
50	1	1	1	65.4658	pardo	#NULL!	dm	1	24	0	0	1	83	custodiol	24	1	1	0	1	1	8	4	8	4	8	11	53.1	0	0	0	365
99	1	1	1	42.6712	branco	25.6055	indet	0	60	1	1	0	55	custodiol	27	1	0	0	1	1	6	3	6	3	6	11	61.24	0	0	1	89
1180	1	1	0	54.3945	branco	22.3948	indet	0	34	0	0	0	84	custodiol	28	1	0	0	1	1	8	3	8	3	8	12	51.57	0	0	0	365
3712	10	1	1	48.2411	branco	#NULL!	indet	0	36	0	0	1	47	custodiol	21.02	0	0	0	1	1	#NULL!	#NULL!	#NULL!	#NULL!	#NULL!	#NULL!	43.46	0	0	0	365
2907	16	3	1	60.8356	branco	23.0469	dm	1	28	0	0	0	88	custodiol	22.3	1	1	1	1	1	2	1	2	1	2	9	64.95	0	0	0	365
444	1	1	1	70.6685	pardo	20.5693	indet	0	56	0	0	1	98	custodiol	22	1	1	0	1	1	2	2	2	2	2	6	16.06	0	1	0	22
462	1	1	1	35.6055	pardo	#NULL!	indet	0	84	0	0	1	57	custodiol	24	1	0	0	1	1	1	2	1	2	1	7	67.25	0	0	0	365
2727	15	3	0	68.926	pardo	27.268	has	0	42	0	0	1	92	custodiol	29.7	1	1	0	1	1	100	43	100	43	100	51	8.21	0	0	0	365
2726	15	3	0	61.411	pardo	34.1932	gnc	0	76	0	0	1	79	custodiol	23.3	1	1	0	1	1	51	21	51	21	51	55	27.88	0	0	0	365
2717	15	3	0	40.7151	pardo	20.5499	gnc	0	23	0	0	0	68	custodiol	22	1	1	0	1	1	38	21	38	21	38	59	34.42	0	0	0	365
2596	15	3	1	68.5452	pardo	22.8624	drpa	0	11	0	0	1	97	custodiol	21.1	1	1	0	1	1	2	2	2	2	2	18	68.35	0	0	0	365
2689	15	3	1	59.7205	pardo	27.6398	dm	1	48	0	0	0	88	custodiol	22	1	1	0	1	1	2	2	2	2	2	7	72.72	0	0	0	365
461	1	1	1	66.6027	negro	27.9099	has	0	18	0	0	1	100	custodiol	26	1	1	0	1	1	5	3	5	3	5	11	55.19	0	0	0	365
230	1	1	1	65.0849	#NULL!	25.9095	indet	0	36	0	0	0	92	custodiol	31	1	0	0	1	1	28	10	28	10	28	55	20.91	0	0	0	365
1210	1	1	1	54.9151	#NULL!	25.3934	drpa	0	51	0	0	0	85	custodiol	23	1	0	0	1	1	8	4	8	4	8	15	32.18	0	0	0	365
1228	1	1	1	45.6685	branco	23.3556	outras	0	28	0	0	1	78	custodiol	28	1	0	0	1	1	8	2	8	2	8	12	0	1	0	0	260
251	1	1	1	56.0795	branco	23.8751	outras	0	50	0	0	1	91	custodiol	31	1	0	0	1	1	10	3	10	3	10	14	16.94	0	0	0	365
1000	1	1	0	60.7534	branco	28.7347	outras	0	36	0	0	0	93	custodiol	23	1	0	0	1	1	4	2	4	2	4	15	26.49	0	0	0	365
138	1	1	1	60.2247	pardo	24.5351	dm	1	44	0	0	1	84	custodiol	29	1	0	0	1	1	5	3	5	3	5	18	43.12	0	0	0	365
4150	3	1	1	57.2712	branco	23.5036	has	0	101	0	0	0	73	custodiol	21	0	0	0	1	1	6	3	6	3	6	17	14.99	0	0	0	91
4108	3	1	1	55.0658	branco	24.6044	indet	0	70.8	0	0	0	85	custodiol	29	1	0	0	1	1	13	3	13	3	13	26	36.69	0	0	0	365
4129	3	1	1	22.611	branco	22.8374	gnc	0	64.6	0	0	1	23	custodiol	22.3	0	0	0	1	1	24	11	24	11	24	33	70.51	0	0	0	365
3985	3	1	1	44.937	pardo	26.4236	dm	1	22.5	0	0	0	69	custodiol	25.25	1	0	0	1	1	16	5	16	5	16	26	31.26	0	1	0	261
3964	3	1	1	64.0329	pardo	24.1016	dm	1	32.8	0	0	1	96	custodiol	32.3	1	0	0	1	1	17	9	17	9	17	34	51.37	0	0	0	365
821	1	1	0	42.9288	negro	26.9531	has	0	40	0	0	1	76	custodiol	26	1	0	0	1	1	2	2	2	2	2	6	50.59	0	0	0	365
4076	3	1	1	42.5699	negro	17.8704	gnc	0	105	0	0	1	63	custodiol	21	1	0	0	1	1	13	4	13	4	13	27	57.39	0	0	0	365
424	1	1	1	54.8137	branco	28.5714	dm	1	20	0	0	1	73	custodiol	37	1	0	0	1	1	6	2	6	2	6	13	46.44	0	0	0	365
113	1	1	1	55.5479	branco	18.3391	dm	1	20	0	0	0	66	custodiol	21	1	0	0	1	1	2	2	2	2	2	8	56.93	0	1	0	316
2746	15	3	0	51.4904	pardo	20.1746	indet	0	47	0	0	0	55	custodiol	22.5	1	1	0	1	1	43	13	43	13	43	43	5.42	0	1	0	61
2	1	1	1	56.074	pardo	25.3444	indet	0	15	0	0	1	79	custodiol	32	1	1	0	1	1	5	3	5	3	5	10	59.85	0	0	0	365
677	1	1	1	63.5863	pardo	22.4996	dm	1	36	0	0	0	95	custodiol	24	1	0	0	1	1	5	2	5	2	5	12	38.76	0	0	0	365
905	1	1	1	46.7452	pardo	20.7612	outras	0	132	0	0	0	49	custodiol	27	1	0	0	1	1	12	5	12	5	12	17	42.21	0	0	0	365
347	1	1	1	60.2274	negro	23.0518	dm	1	76	0	0	0	89	custodiol	30	1	0	0	1	1	18	7	18	7	18	25	34.07	0	0	0	365
174	1	1	0	29.1918	branco	23.4337	indet	0	22	0	0	0	44	custodiol	28	1	0	0	1	1	5	1	5	1	5	12	16.88	0	0	0	365
694	1	1	1	53.0685	branco	22.5895	dm	1	15	0	0	1	91	custodiol	22	1	1	0	1	1	3	1	3	1	3	8	55.96	0	0	0	365
1013	1	1	1	58.263	branco	27.1527	indet	0	63	0	0	0	94	custodiol	25	1	0	1	1	1	10	3	10	3	10	14	31.78	0	0	0	365
1081	1	1	1	53.0192	amarelo	31.1532	indet	0	143	0	1	0	88	custodiol	25	1	0	0	1	1	10	5	10	5	10	15	46.69	0	0	0	365
787	1	1	1	56.474	branco	25.5978	has	0	42	0	0	1	92	custodiol	27	1	0	0	1	1	2	1	2	1	2	7	36.11	0	0	0	365
1083	1	1	1	40.8548	negro	22.3182	gnc	0	106	0	0	1	87	custodiol	25	1	0	0	1	1	2	1	2	1	2	7	42.8	0	0	0	365
3684	10	1	0	69.4959	branco	#NULL!	indet	0	20	0	0	1	100	custodiol	28.33	0	0	0	1	1	#NULL!	#NULL!	#NULL!	#NULL!	#NULL!	#NULL!	26.34	0	0	0	365
3683	10	1	1	71.9808	branco	#NULL!	indet	0	16	0	0	1	100	custodiol	31.85	0	0	0	1	1	#NULL!	#NULL!	#NULL!	#NULL!	#NULL!	#NULL!	30.53	0	0	0	365
1500	11	2	1	57	branco	31.8878	indet	0	115	0	0	1	76	custodiol	29.1	1	1	0	1	1	3	2	3	2	3	25	35.76	0	0	0	365
1621	11	2	1	58	branco	29.3848	indet	0	20	0	0	1	79	custodiol	27	1	1	0	1	1	3	2	3	2	3	23	31.84	0	0	0	365
304	1	1	1	47.126	branco	20.0617	indet	0	101	0	0	0	66	custodiol	25	1	0	0	1	1	8	4	8	4	8	12	39.28	0	0	0	365
3868	10	1	0	34.1096	branco	#NULL!	has	0	84	0	0	0	65	custodiol	25.5	0	0	0	1	1	#NULL!	#NULL!	#NULL!	#NULL!	#NULL!	#NULL!	112.96	0	0	0	365
2620	15	3	0	55.0685	pardo	18.048	indet	0	49	0	0	0	83	custodiol	28.3	1	0	0	1	1	27	16	27	16	27	30	63.34	0	1	0	44
1015	1	1	1	51.5151	branco	25.2595	indet	0	66	0	0	0	68	custodiol	27	1	0	0	1	1	9	3	9	3	9	13	31.58	0	0	0	365
494	1	1	1	29.6137	branco	20.0692	outras	0	32	1	0	0	25	custodiol	30	0	0	0	1	1	5	2	5	2	5	10	42.08	0	0	0	365
1127	1	1	1	52.2877	branco	30.1038	indet	0	22	0	0	0	59	custodiol	21	1	0	0	1	1	3	2	3	2	3	7	51.41	0	0	0	365
532	1	1	1	67.1068	branco	20.148	has	0	48	0	0	0	96	custodiol	26	1	0	0	1	1	6	4	6	4	6	10	72.21	0	0	0	365
2810	16	3	1	26.0904	pardo	21.4109	indet	0	60	0	0	0	65	custodiol	27.4	1	1	1	1	1	8	3	8	3	8	24	82.9	0	0	0	365
127	1	1	1	31.9808	negro	19.2277	gnc	0	75	1	0	0	65	custodiol	29	1	0	0	1	1	8	2	8	2	8	13	123.85	0	0	0	365
625	1	1	1	48.6685	negro	22.5896	has	0	96	0	0	1	82	custodiol	21	1	1	0	1	1	6	2	6	2	6	12	68.64	0	0	0	365
235	1	1	1	70.3315	#NULL!	23.5294	dm	1	36	0	0	1	98	custodiol	21	1	1	1	1	1	2	1	2	1	2	6	27.67	0	0	0	365
3965	3	1	1	62.6	branco	22.0386	indet	0	36.7	0	0	0	94	custodiol	24.1	1	0	0	1	1	1	2	1	2	1	12	50.61	0	0	0	365
30	1	1	1	62.9397	negro	30.5909	dm	1	58	0	0	1	100	custodiol	32	1	0	0	1	1	13	7	13	7	13	22	26.86	0	1	0	163
453	1	1	1	47.8027	pardo	25.6874	urol	0	164	0	0	0	42	custodiol	28	1	0	0	1	1	31	7	31	7	31	35	31.91	0	0	0	365
1096	1	1	1	56.9014	negro	22.3757	has	0	44	0	0	0	73	custodiol	23	1	0	0	1	1	11	4	11	4	11	31	60.05	0	0	0	365
884	1	1	0	70.0438	negro	19.7711	drpa	0	48	0	0	0	98	custodiol	21	1	0	0	1	1	12	4	12	4	12	15	63.76	0	0	0	365
4077	3	1	0	32.1918	pardo	18.5529	has	0	70	0	0	0	40	custodiol	21	1	0	0	1	1	5	#NULL!	5	#NULL!	5	11	62.82	0	0	0	365
961	1	1	1	66.3178	branco	22.3183	indet	0	48	0	0	0	92	custodiol	33	1	0	0	1	1	4	3	4	3	4	12	62.5	0	0	0	365
845	1	1	0	55.937	branco	#NULL!	drpa	0	22	0	0	1	94	custodiol	32	1	0	0	1	1	2	1	2	1	2	8	17.31	0	0	0	365
1760	9	1	1	44	branco	22.7583	dm	1	12	0	0	0	63	custodiol	29	1	1	0	1	1	7	1	7	1	7	29	33.29	0	0	0	365
1958	9	1	0	40	branco	34.0062	has	0	96	0	#NULL!	0	37	custodiol	23	1	1	0	1	1	6	2	6	2	6	52	39.89	0	0	0	365
1742	9	1	0	34	branco	24.1117	outras	0	12	1	0	0	51	custodiol	21	1	1	0	1	1	12	3	12	3	12	22	58.92	0	0	0	365
3148	13	2	0	50.3014	branco	31.5876	indet	0	41	0	0	0	60	custodiol	24	1	0	0	1	1	8	1	8	1	8	12	76.45	0	0	0	365
594	1	1	1	60.3123	pardo	23.1111	indet	0	56	0	0	1	83	custodiol	22	1	1	0	1	1	15	7	15	7	15	22	46.74	0	0	0	365
1977	9	1	1	54	pardo	21.8724	has	0	51	0	0	0	56	custodiol	33	1	1	0	1	1	10	5	10	5	10	59	39.1	0	0	0	365
670	1	1	0	45.474	branco	25.4694	indet	0	25	0	0	0	75	custodiol	30	1	0	0	1	1	5	2	5	2	5	8	14.9	0	0	0	365
1965	9	1	1	32	branco	18.2099	gnc	0	15	0	0	0	40	custodiol	21.46	1	1	1	1	1	11	2	11	2	11	20	56.17	0	0	0	365
1161	1	1	0	48.7342	pardo	24.2424	dm	1	41	0	0	0	62	custodiol	37	1	0	0	1	1	3	1	3	1	3	8	77.29	0	0	0	365
3141	13	2	1	53.5178	branco	24.4603	dm	1	28	0	0	0	53	custodiol	26.29	1	1	0	1	1	21	3	21	3	21	18	56.26	0	0	0	365
3140	13	2	1	42.3863	branco	29.4029	has	0	15.4	0	0	0	33	custodiol	22.44	0	0	0	1	1	24	2	24	2	24	16	71.06	0	0	0	365
1916	9	1	0	47	negro	30.1103	has	0	36	0	0	0	79	custodiol	26	0	0	0	1	1	6	2	6	2	6	15	125.8	0	0	0	365
3100	13	2	0	56.0164	branco	30.8329	outras	0	78	1	0	0	87	custodiol	21.25	1	1	0	1	1	61	14	61	14	61	55	20.78	0	0	0	365
1923	9	1	1	39	pardo	21.4533	has	0	57	0	0	0	50	custodiol	34	1	1	1	1	1	7	2	7	2	7	51	31.18	0	0	0	365
1960	9	1	1	57	branco	23.5078	has	0	52	0	0	1	95	custodiol	22	1	1	0	1	1	4	1	4	1	4	29	22.04	0	0	0	365
1791	9	1	1	26	branco	27.7769	gnc	0	189	0	0	0	23	custodiol	32	1	1	1	1	1	40	4	40	4	40	51	58.59	0	0	0	365
1776	9	1	1	47	pardo	25.1024	outras	0	17	0	0	0	67	custodiol	22	1	1	0	1	1	6	1	6	1	6	24	54.65	0	0	0	365
1841	9	1	1	65	branco	25.7117	dm	1	22	0	0	0	82	custodiol	28	1	1	1	1	1	1	2	1	2	1	13	38.63	0	0	0	365
396	1	1	0	30.0219	pardo	21.6713	indet	0	59	0	0	1	32	custodiol	29	1	1	0	1	1	2	1	2	1	2	7	56.57	0	0	0	365
696	1	1	1	50.5863	negro	28.3951	indet	0	48	0	0	1	76	custodiol	39	1	0	0	1	1	13	5	13	5	13	13	34.13	0	0	0	365
306	1	1	1	46.0164	branco	#NULL!	has	0	146	0	0	0	51	custodiol	31	1	0	0	1	1	16	8	16	8	16	21	0	1	0	0	219
1733	9	1	0	38	branco	28.3447	dm	1	32	0	0	0	48	custodiol	21	1	1	0	1	1	5	1	5	1	5	14	40.46	0	0	0	365
381	1	1	1	61.8603	branco	23.7344	indet	0	31	0	0	0	93	custodiol	28	1	0	0	1	1	11	5	11	5	11	20	28.18	0	0	0	365
1951	9	1	1	34	branco	17.3061	urol	0	156	0	0	0	30	custodiol	22.26	1	1	1	1	1	10	2	10	2	10	22	35.71	0	0	0	365
2044	9	1	1	34	branco	32.788	gnc	0	72	0	0	1	50	custodiol	21	1	1	1	1	1	13	2	13	2	13	22	23.96	0	0	0	365
2038	9	1	1	56	branco	23.9464	dm	1	52	0	0	1	91	custodiol	22	1	1	0	1	1	6	1	6	1	6	13	13.97	0	0	0	365
1770	9	1	1	44	negro	27.1626	has	0	32	0	0	0	63	custodiol	23.3	0	0	0	1	1	4	2	4	2	4	14	76.91	0	0	0	365
1775	9	1	1	29	negro	31.3146	gnc	0	16	0	0	0	41	custodiol	24	1	1	0	1	1	2	1	2	1	2	9	61.79	0	0	0	365
2030	9	1	0	65	branco	19.9792	has	0	74	0	#NULL!	0	92	custodiol	27	1	1	0	1	1	5	2	5	2	5	33	109.3	0	1	0	33
4007	3	1	1	60.4658	branco	17.2248	has	0	42	0	0	0	74	custodiol	22.5	1	0	0	0	0	#NULL!	#NULL!	#NULL!	#NULL!	0	71	37.12	0	1	0	280
885	1	1	1	44.4658	branco	19.9293	dm	1	22	0	0	0	61	custodiol	21	1	0	0	0	0	#NULL!	#NULL!	#NULL!	#NULL!	0	5	38.14	0	0	0	365
4126	3	1	1	64.8658	branco	27.9155	outras	0	23	0	0	0	99	custodiol	31	1	0	0	0	0	#NULL!	#NULL!	#NULL!	#NULL!	0	32	12.7	0	1	0	173
4033	3	1	0	34.7288	pardo	21.0198	urol	0	26.3	0	0	0	49	custodiol	27.15	0	0	0	0	0	#NULL!	#NULL!	#NULL!	#NULL!	0	6	45.12	0	0	0	365
534	1	1	0	55.9342	branco	30.6939	outras	0	33	0	0	0	89	custodiol	22	0	0	0	0	0	#NULL!	#NULL!	#NULL!	#NULL!	0	7	24.27	0	0	0	365
2800	16	3	1	55.8575	negro	20.2395	indet	0	48	1	0	0	79	custodiol	22.2	1	1	1	0	0	#NULL!	#NULL!	#NULL!	#NULL!	0	11	51.16	0	0	0	365
4146	3	1	0	61.7151	pardo	25.1111	has	0	33	0	0	1	83	custodiol	21.5	1	0	0	0	0	#NULL!	#NULL!	#NULL!	#NULL!	0	20	39.9	0	0	0	365
3917	10	1	1	67.2548	branco	#NULL!	indet	0	6	1	0	1	96	custodiol	32.9	0	0	0	0	0	#NULL!	#NULL!	#NULL!	#NULL!	0	#NULL!	#NULL!	0	0	0	365
993	1	1	1	39.5781	branco	24.4536	indet	0	47	0	0	1	53	custodiol	32	1	0	0	1	1	14	5	14	5	14	16	71.09	0	0	0	365
3831	10	1	1	27.726	branco	#NULL!	indet	0	84	0	0	0	27	custodiol	29.42	0	0	0	1	1	#NULL!	#NULL!	#NULL!	#NULL!	#NULL!	#NULL!	17.04	0	0	0	365
2624	15	3	1	35.3753	pardo	35.8177	gnc	0	46	0	0	0	41	custodiol	23.8	1	0	0	1	1	6	1	6	1	6	23	59.3	0	0	0	365
1008	1	1	1	54.7918	negro	#NULL!	has	0	43	0	0	0	90	custodiol	36	1	0	0	1	1	13	4	13	4	13	30	47.79	0	0	0	365
3637	10	1	0	59.9945	branco	#NULL!	outras	0	15	0	0	0	90	custodiol	30.2	0	0	0	1	1	#NULL!	#NULL!	#NULL!	#NULL!	#NULL!	#NULL!	34.66	0	0	0	365
3947	10	1	0	51.0438	branco	#NULL!	indet	0	8	1	0	0	73	custodiol	24.92	1	0	0	1	1	#NULL!	#NULL!	#NULL!	#NULL!	#NULL!	#NULL!	52.27	0	0	0	365
2715	15	3	0	25.1644	pardo	21.7778	dm	1	28	0	0	0	31	custodiol	22.5	1	1	0	1	1	21	11	21	11	21	78	88.76	0	0	0	365
4053	3	1	1	51.8986	branco	30.4867	indet	0	20	0	0	0	67	custodiol	22.3	0	0	0	1	1	7	1	7	1	7	16	71.31	0	0	0	365
4013	3	1	1	59.5452	negro	20.1769	drpa	0	38	0	0	0	95	custodiol	21	0	0	0	1	1	16	4	16	4	16	26	64.72	0	1	0	70
260	1	1	1	58.4274	branco	25.2595	indet	0	39	0	0	1	74	custodiol	26	1	0	0	1	1	5	3	5	3	5	6	22.73	0	0	0	365
3895	10	1	0	43.8219	branco	#NULL!	urol	0	24	1	1	0	44	custodiol	36.83	1	0	0	1	1	#NULL!	#NULL!	#NULL!	#NULL!	#NULL!	#NULL!	38.83	0	0	0	365
3611	10	1	1	79.5973	branco	#NULL!	dm	1	16	0	0	1	100	custodiol	24.42	0	0	0	1	1	#NULL!	#NULL!	#NULL!	#NULL!	#NULL!	#NULL!	43.47	0	0	0	365
3680	10	1	1	49.0055	pardo	#NULL!	urol	0	96	1	0	0	51	custodiol	21.33	0	0	0	1	1	#NULL!	#NULL!	#NULL!	#NULL!	#NULL!	#NULL!	30.53	0	0	0	365
4155	3	1	1	51.1205	branco	25.2595	has	0	12	0	0	1	69	custodiol	29	1	0	0	1	1	37	4	37	4	37	50	104.98	0	1	0	233
4099	3	1	0	39.1068	branco	19.3821	gnc	0	55	0	0	0	17	custodiol	26	0	0	0	1	1	10	4	10	4	10	20	79.42	0	0	0	365
4079	3	1	0	32.8575	pardo	20.9366	gnc	0	108	0	1	0	23	custodiol	23	1	0	0	1	1	5	4	5	4	5	23	32.03	0	0	0	365
324	1	1	0	60.5288	branco	20.679	indet	0	58	0	0	0	89	custodiol	33	1	0	0	1	1	2	2	2	2	2	15	39.89	0	0	0	365
1244	1	1	1	22.1781	pardo	17.4383	indet	0	46	0	0	0	43	custodiol	22	1	0	0	1	1	9	4	9	4	9	17	76.64	0	0	0	365
1149	1	1	1	62.1562	branco	31.2213	indet	0	35	0	0	1	91	custodiol	30	1	0	0	1	1	9	5	9	5	9	26	99.87	0	0	0	365
4027	3	1	1	31.4877	pardo	21.9138	outras	0	16	1	0	1	33	custodiol	29	1	0	0	1	1	47	20	47	20	47	47	8.61	0	1	0	48
660	1	1	1	42.7397	pardo	24.5409	indet	0	62	0	0	0	70	custodiol	28	1	0	0	1	1	24	10	24	10	24	31	36.24	0	0	0	365
10	1	1	1	57.126	negro	28.9647	dm	1	30	0	0	0	100	custodiol	31	1	1	1	1	1	4	3	4	3	4	38	16.61	0	0	0	365
3175	13	2	1	22.137	branco	20.5714	has	0	27.5	0	0	0	11	igl1	22.04	1	1	0	0	0	#NULL!	#NULL!	#NULL!	#NULL!	0	10	101.34	0	0	0	365
3192	13	2	1	34.8055	negro	20.2449	indet	0	89.6	0	0	0	47	igl1	27.2	1	1	0	0	0	#NULL!	#NULL!	#NULL!	#NULL!	0	#NULL!	63.83	0	0	0	365
1877	9	1	1	64	pardo	22.6474	dm	1	11	0	0	0	73	igl1	22	0	0	0	0	0	#NULL!	#NULL!	#NULL!	#NULL!	0	11	89.94	0	0	0	365
1676	11	2	0	70	branco	17.741	urol	0	41	0	0	0	97	igl1	21	0	0	0	1	0	1	1	#NULL!	#NULL!	0	7	70.42	0	0	0	365
3829	10	1	1	49.7096	pardo	#NULL!	indet	0	5	0	1	0	69	igl1	28.23	1	0	0	0	0	#NULL!	#NULL!	#NULL!	#NULL!	0	#NULL!	87.55	0	0	0	365
761	1	1	1	55.9589	negro	26.9896	indet	0	21	0	0	0	73	igl1	26	0	0	0	1	0	1	1	#NULL!	#NULL!	0	7	79.5	0	0	0	365
987	1	1	1	65.7342	pardo	29.4625	indet	0	288	0	0	0	88	igl1	21	1	0	0	0	0	#NULL!	#NULL!	#NULL!	#NULL!	0	12	72.91	0	0	0	365
3628	10	1	1	19.474	branco	#NULL!	outras	0	6	0	1	0	16	igl1	24.37	1	0	0	0	0	#NULL!	#NULL!	#NULL!	#NULL!	0	#NULL!	66.31	0	0	1	207
1546	11	2	0	30	branco	21.9839	outras	0	84	0	0	0	42	igl1	25.3	1	1	0	0	0	#NULL!	#NULL!	#NULL!	#NULL!	0	11	117.95	0	0	0	365
1645	11	2	1	40	branco	30.4351	outras	0	11	0	0	0	48	igl1	23	0	0	0	0	0	#NULL!	#NULL!	#NULL!	#NULL!	0	11	87.35	0	0	0	365
1540	11	2	1	42	branco	20.4783	dm	1	22	0	1	0	34	igl1	24.3	1	0	0	0	0	#NULL!	#NULL!	#NULL!	#NULL!	0	23	93.55	0	0	0	365
3956	10	1	1	62.3288	pardo	#NULL!	indet	0	36	0	0	1	99	igl1	32.5	1	0	0	0	0	#NULL!	#NULL!	#NULL!	#NULL!	0	#NULL!	39.37	0	0	0	365
1643	11	2	0	53	branco	24.6094	urol	0	7	1	0	0	58	igl1	25	1	1	0	0	0	#NULL!	#NULL!	#NULL!	#NULL!	0	13	67.52	0	0	0	365
3721	10	1	1	61.5507	branco	#NULL!	dm	1	72	0	0	1	87	igl1	24.63	0	0	0	0	0	#NULL!	#NULL!	#NULL!	#NULL!	0	#NULL!	29.43	0	0	0	365
3677	10	1	1	69.0384	branco	#NULL!	indet	0	24	0	0	0	89	igl1	28.83	0	0	0	0	0	#NULL!	#NULL!	#NULL!	#NULL!	0	#NULL!	55.66	0	0	0	365
3804	10	1	0	61.537	branco	#NULL!	indet	0	12	0	0	0	62	igl1	22.7	1	0	0	0	0	#NULL!	#NULL!	#NULL!	#NULL!	0	#NULL!	68.75	0	0	0	365
3817	10	1	0	62.7233	pardo	#NULL!	indet	0	15	1	0	0	75	igl1	22.25	1	0	0	0	0	#NULL!	#NULL!	#NULL!	#NULL!	0	#NULL!	25.97	0	0	0	365
3606	10	1	0	53.5973	pardo	#NULL!	outras	0	10	1	0	0	66	igl1	35.42	1	0	0	0	0	#NULL!	#NULL!	#NULL!	#NULL!	0	#NULL!	61.04	0	0	0	365
3749	10	1	0	38.4986	#NULL!	#NULL!	gnc	0	22	0	0	0	29	igl1	25.43	0	0	0	0	0	#NULL!	#NULL!	#NULL!	#NULL!	0	#NULL!	51.82	0	0	0	365
2569	5	1	0	44.411	pardo	19.433	indet	0	132	0	0	0	28	igl1	24	1	1	0	0	0	#NULL!	#NULL!	#NULL!	#NULL!	0	8	89.41	0	0	0	365
588	1	1	1	52.4521	branco	23.6713	dm	1	17	0	0	1	74	igl1	23	1	0	0	0	0	#NULL!	#NULL!	#NULL!	#NULL!	0	10	47.93	0	0	0	365
3697	10	1	1	61.9507	branco	#NULL!	dm	1	2	0	0	0	84	igl1	23.37	1	0	0	0	0	#NULL!	#NULL!	#NULL!	#NULL!	0	#NULL!	49.2	0	0	0	365
1684	11	2	1	61	branco	23.8899	dm	1	41	0	0	1	91	igl1	29	1	1	0	1	0	1	1	#NULL!	#NULL!	0	18	21.69	0	0	0	365
1557	11	2	0	47	branco	26.9896	outras	0	17	1	1	1	65	igl1	22	1	1	0	1	0	1	1	#NULL!	#NULL!	0	23	38.86	0	0	0	365
1543	11	2	1	55	branco	28.6048	drpa	0	67	0	0	1	79	igl1	26	1	1	0	1	0	1	1	#NULL!	#NULL!	0	23	45.71	0	0	0	365
65	1	1	1	34.8027	pardo	26.8136	has	0	72	0	0	1	44	igl1	31	1	0	0	0	0	#NULL!	#NULL!	#NULL!	#NULL!	0	7	70.14	0	0	0	365
522	1	1	0	30.5781	branco	37.0733	outras	0	43	0	0	0	48	igl1	24	1	0	0	0	0	#NULL!	#NULL!	#NULL!	#NULL!	0	5	53.29	0	0	0	365
269	1	1	1	63.8658	branco	29.7578	dm	1	96	0	0	0	86	igl1	33	1	1	0	0	0	#NULL!	#NULL!	#NULL!	#NULL!	0	7	62.32	0	0	0	365
3678	10	1	1	69.0384	branco	#NULL!	indet	0	9	0	0	0	99	igl1	25	0	0	0	0	0	#NULL!	#NULL!	#NULL!	#NULL!	0	#NULL!	56.71	0	0	0	365
1541	11	2	1	67	branco	31.6263	indet	0	41	0	0	1	98	igl1	21	0	0	0	0	0	#NULL!	#NULL!	#NULL!	#NULL!	0	10	51.62	0	0	0	365
150	1	1	1	53.7534	negro	31.5537	has	0	38	0	0	0	81	igl1	31	1	1	0	0	0	#NULL!	#NULL!	#NULL!	#NULL!	0	7	82.43	0	0	0	365
1658	11	2	0	39	branco	22.8928	indet	0	47	0	1	1	39	igl1	25	1	1	0	0	0	#NULL!	#NULL!	#NULL!	#NULL!	0	25	77.41	0	0	0	365
1561	11	2	1	79	branco	25.9472	dm	1	13	0	0	0	99	igl1	23.3	0	0	0	0	0	#NULL!	#NULL!	#NULL!	#NULL!	0	8	27.47	0	1	0	81
1551	11	2	1	58	branco	23.1837	drpa	0	47	0	0	0	68	igl1	26	1	1	0	0	0	#NULL!	#NULL!	#NULL!	#NULL!	0	8	59.04	0	0	0	365
1677	11	2	1	37	branco	26.2917	outras	0	79	0	0	0	18	igl1	22.5	0	0	0	1	0	1	1	#NULL!	#NULL!	0	15	77.57	0	0	0	365
1571	11	2	1	62	branco	23.0655	has	0	81	0	0	0	91	igl1	21	1	1	0	0	0	#NULL!	#NULL!	#NULL!	#NULL!	0	12	92.06	0	0	0	365
1521	11	2	1	66	pardo	19.5965	has	0	72	0	0	1	89	igl1	21.3	1	1	0	0	0	#NULL!	#NULL!	#NULL!	#NULL!	0	20	19.5	0	0	0	365
1636	11	2	0	54	pardo	26.8889	has	0	82	0	0	0	52	igl1	21	1	1	0	0	0	#NULL!	#NULL!	#NULL!	#NULL!	0	13	70.59	0	0	0	365
3705	10	1	1	56.6521	branco	#NULL!	indet	0	7	1	0	0	73	igl1	23.05	0	0	0	0	0	#NULL!	#NULL!	#NULL!	#NULL!	0	#NULL!	51.07	0	0	0	365
1618	11	2	0	60	branco	29.6586	outras	0	55	0	0	0	75	igl1	23	1	1	0	1	0	1	1	#NULL!	#NULL!	0	23	65.1	0	0	0	365
1652	11	2	0	38	negro	21.0077	drpa	0	29	0	0	0	53	igl1	23	0	0	0	0	0	#NULL!	#NULL!	#NULL!	#NULL!	0	10	80.81	0	0	0	365
3801	10	1	1	19.4521	branco	#NULL!	outras	0	5	0	1	0	12	igl1	27.33	1	0	0	0	0	#NULL!	#NULL!	#NULL!	#NULL!	0	#NULL!	122.99	0	0	0	365
1530	11	2	0	48	branco	29.1749	has	0	24	0	0	0	65	igl1	21	0	0	0	0	0	#NULL!	#NULL!	#NULL!	#NULL!	0	13	92.76	0	0	0	365
1582	11	2	1	51	branco	20.8611	has	0	68	0	0	0	52	igl1	24	1	1	0	0	0	#NULL!	#NULL!	#NULL!	#NULL!	0	15	53.14	0	0	0	365
3879	10	1	0	39.3096	negro	#NULL!	indet	0	13	0	1	0	43	igl1	23.83	1	0	0	0	0	#NULL!	#NULL!	#NULL!	#NULL!	0	#NULL!	132.79	0	0	0	365
1930	9	1	0	42	pardo	25.9095	has	0	16	0	0	0	57	igl1	26	1	1	0	0	0	#NULL!	#NULL!	#NULL!	#NULL!	0	11	55.7	0	0	0	365
1833	9	1	0	52	pardo	23.2434	indet	0	44	0	0	0	60	igl1	22	1	1	1	0	0	#NULL!	#NULL!	#NULL!	#NULL!	0	8	99.62	0	0	0	365
1711	9	1	1	41	negro	21.0498	dm	1	20	0	0	0	75	igl1	21	1	1	0	0	0	#NULL!	#NULL!	#NULL!	#NULL!	0	40	107.87	0	0	0	365
1983	9	1	1	29	pardo	19.6676	has	0	21	0	0	0	29	igl1	28	1	1	0	0	0	#NULL!	#NULL!	#NULL!	#NULL!	0	22	20.82	0	0	0	365
3121	13	2	1	49.5945	branco	23.8445	drpa	0	4.1	0	0	0	56	igl1	23	0	0	0	0	0	#NULL!	#NULL!	#NULL!	#NULL!	0	#NULL!	28.94	0	0	0	365
3119	13	2	1	58.8575	branco	23.729	drpa	0	1.6	0	0	0	60	igl1	26.5	0	0	0	0	0	#NULL!	#NULL!	#NULL!	#NULL!	0	11	59.78	0	0	0	365
3144	13	2	1	29.3233	branco	19.7551	indet	0	27.3	0	0	0	32	igl1	23.25	0	0	0	0	0	#NULL!	#NULL!	#NULL!	#NULL!	0	#NULL!	81.04	0	0	0	365
3160	13	2	1	37.6055	branco	27.1097	dm	1	24.3	0	0	0	36	igl1	21.3	0	0	0	0	0	#NULL!	#NULL!	#NULL!	#NULL!	0	#NULL!	100.14	0	0	0	365
3179	13	2	1	43.4247	negro	20.8325	indet	0	61.7	0	0	0	58	igl1	21	1	1	1	0	0	#NULL!	#NULL!	#NULL!	#NULL!	0	7	106.05	0	0	0	365
1200	1	1	0	54.6411	branco	19.563	indet	0	101	0	0	0	57	igl1	37	1	0	0	1	0	1	1	#NULL!	#NULL!	0	11	34.68	0	0	0	365
3122	13	2	0	63.3397	negro	23.5087	dm	1	9.5	0	0	0	93	igl1	25.4	1	1	0	0	0	#NULL!	#NULL!	#NULL!	#NULL!	0	#NULL!	61.73	0	0	0	365
3156	13	2	0	66.2685	branco	32.831	gnc	0	5.9	0	0	1	95	igl1	22.15	0	0	0	0	0	#NULL!	#NULL!	#NULL!	#NULL!	0	33	52.18	0	0	0	365
1572	11	2	1	37	branco	23.4586	outras	0	21	0	1	1	39	igl1	24	1	1	0	1	0	1	1	#NULL!	#NULL!	0	23	44.91	0	0	0	365
2036	9	1	1	22	pardo	19.4674	gnc	0	49	0	0	0	20	igl1	25	1	1	0	0	0	#NULL!	#NULL!	#NULL!	#NULL!	0	14	85.32	0	0	0	365
3042	13	2	1	64.3753	branco	37.8583	dm	1	47.8	0	0	0	69	igl1	22	1	1	0	0	0	#NULL!	#NULL!	#NULL!	#NULL!	0	9	70.38	0	1	0	319
1996	9	1	1	47	branco	26.2164	gnc	0	20	0	0	0	54	igl1	21.14	1	1	1	0	0	#NULL!	#NULL!	#NULL!	#NULL!	0	15	54.65	0	0	0	365
1481	11	2	1	60	branco	28.0102	has	0	41	0	0	1	89	igl1	24	1	1	0	1	1	3	2	3	2	3	16	35.44	0	0	0	365
644	1	1	1	71.5671	branco	24.1588	indet	0	47	0	0	1	94	igl1	25	1	1	1	1	1	10	2	10	2	10	15	50.43	0	0	0	365
3772	10	1	1	46.9945	branco	#NULL!	has	0	4	0	0	0	58	igl1	32.67	1	0	0	1	1	#NULL!	#NULL!	#NULL!	#NULL!	#NULL!	#NULL!	38.6	0	0	0	365
3715	10	1	1	60.2219	branco	#NULL!	indet	0	30	0	0	0	65	igl1	21.75	0	0	0	1	1	#NULL!	#NULL!	#NULL!	#NULL!	#NULL!	#NULL!	54.14	0	0	0	365
3748	10	1	1	67.6767	branco	#NULL!	dm	1	30	0	0	0	99	igl1	21.33	0	0	0	1	1	#NULL!	#NULL!	#NULL!	#NULL!	#NULL!	#NULL!	57.26	0	0	0	365
3828	10	1	1	63.1096	branco	#NULL!	dm	1	10	0	0	0	90	igl1	30.28	0	0	0	1	1	#NULL!	#NULL!	#NULL!	#NULL!	#NULL!	#NULL!	90.51	0	0	0	365
1648	11	2	0	65	branco	24.0882	has	0	64	0	0	0	92	igl1	21	0	0	0	1	1	4	3	4	3	4	25	64.49	0	0	0	365
1522	11	2	1	54	branco	24.5675	drpa	0	34	0	0	0	72	igl1	24	1	1	0	1	1	8	4	8	4	8	17	66.8	0	0	0	365
1570	11	2	1	53	branco	32.8742	dm	1	33	1	1	0	67	igl1	24	1	1	0	1	1	12	2	12	2	12	33	68.62	0	0	0	365
51	1	1	0	36.8795	negro	21.4844	has	0	75	0	0	0	70	igl1	31	1	0	0	1	1	25	8	25	8	25	124	0	1	0	0	32
3757	10	1	0	36.2548	negro	#NULL!	dm	1	132	1	0	0	62	igl1	28.08	1	0	0	1	1	#NULL!	#NULL!	#NULL!	#NULL!	#NULL!	#NULL!	83.79	0	0	0	365
3933	10	1	0	67.9178	#NULL!	#NULL!	indet	0	72	0	1	0	85	igl1	21.17	0	0	0	1	1	#NULL!	#NULL!	#NULL!	#NULL!	#NULL!	#NULL!	38.53	0	0	0	365
3660	10	1	0	43.8137	branco	#NULL!	indet	0	52	0	0	0	66	igl1	21.77	0	0	0	1	1	#NULL!	#NULL!	#NULL!	#NULL!	#NULL!	#NULL!	45.64	0	0	0	365
1694	11	2	0	52	branco	23.5078	dm	1	32	0	0	1	65	igl1	21.3	0	0	0	1	1	3	2	3	2	3	28	12.33	0	0	0	365
1661	11	2	0	52	branco	26.4889	has	0	28	0	0	0	66	igl1	21	1	1	0	1	1	3	2	3	2	3	23	37.52	0	0	0	365
1526	11	2	0	69	branco	24.0344	has	0	82	0	0	0	94	igl1	21	0	0	0	1	1	10	3	10	3	10	16	61.11	0	0	0	365
1649	11	2	1	23	branco	21.2878	indet	0	19	0	0	0	20	igl1	26	1	1	0	1	1	6	3	6	3	6	20	60.29	0	0	0	365
1495	11	2	1	42	branco	31.7739	indet	0	42	1	1	0	36	igl1	26	1	0	0	1	1	9	6	9	6	9	19	62.07	0	0	0	365
3950	10	1	0	22.7863	branco	#NULL!	indet	0	72	0	0	0	52	igl1	23.83	1	0	0	1	1	#NULL!	#NULL!	#NULL!	#NULL!	#NULL!	#NULL!	45.02	0	0	0	365
1700	11	2	1	50	negro	29.5573	dm	1	16	0	0	0	78	igl1	27	0	0	0	1	1	13	7	13	7	13	40	54.47	0	0	0	365
3872	10	1	1	65.9123	branco	#NULL!	indet	0	30	0	1	1	92	igl1	21.58	1	0	0	1	1	#NULL!	#NULL!	#NULL!	#NULL!	#NULL!	#NULL!	47.85	0	1	0	184
3882	10	1	1	62.8685	branco	#NULL!	dm	1	12	0	0	0	71	igl1	31.22	0	0	0	1	1	#NULL!	#NULL!	#NULL!	#NULL!	#NULL!	#NULL!	45.22	0	0	1	206
3839	10	1	0	46.1096	branco	#NULL!	indet	0	15	1	0	1	47	igl1	28.63	1	0	0	1	1	#NULL!	#NULL!	#NULL!	#NULL!	#NULL!	#NULL!	31.05	0	1	0	241
735	1	1	1	52.063	branco	25.4694	indet	0	55	0	0	0	51	igl1	38	1	0	0	1	1	8	3	8	3	8	11	54.05	0	0	0	365
3919	10	1	0	59.8685	branco	#NULL!	drpa	0	18	0	0	1	83	igl1	23.08	0	0	0	1	1	#NULL!	#NULL!	#NULL!	#NULL!	#NULL!	#NULL!	17.64	0	0	0	365
3732	10	1	1	50.8329	branco	#NULL!	indet	0	60	0	0	0	56	igl1	21.58	0	0	0	1	1	#NULL!	#NULL!	#NULL!	#NULL!	#NULL!	#NULL!	20.51	0	0	0	365
3944	10	1	0	49.7699	branco	#NULL!	gnc	0	24	0	0	0	53	igl1	28.8	1	0	0	1	1	#NULL!	#NULL!	#NULL!	#NULL!	#NULL!	#NULL!	28.44	0	0	0	365
[truncated: 1,135 more rows]
